# Supplementary material for: 2-(4-Chloro­phen­yl)-2-oxoethyl 3,4-dimeth­oxy­benzoate
Source: Acta Crystallogr Sect E Struct Rep Online. 2011 Nov 19;67(Pt 12):o3351. doi: 10.1107/S1600536811048264 (PMC3238996; doi:10.1107/S1600536811048264)
Supplement: Supplementary file 2 [file e-67-o3351-Isup2.hkl]

# 
# h,k,l, Fc-squared, Fo-squared, sigma(Fo-squared) and status flag 
# 
data_I
_shelx_title ' cr58m in P-1 (RT)' 
_shelx_refln_list_code          4 
_shelx_F_calc_maximum      116.88 
_exptl_crystal_F_000       348.00 
_reflns_d_resolution_high  0.7095 
 
loop_ 
 _symmetry_equiv_pos_as_xyz 
 'x, y, z' 
 '-x, -y, -z' 
 
_cell_length_a     8.2277 
_cell_length_b     9.3380 
_cell_length_c    10.5986 
_cell_angle_alpha  89.062 
_cell_angle_beta   76.752 
_cell_angle_gamma  83.674 
 
_shelx_F_squared_multiplier     1.000 
 
loop_ 
 _refln_index_h 
 _refln_index_k 
 _refln_index_l 
 _refln_F_squared_calc 
 _refln_F_squared_meas 
 _refln_F_squared_sigma 
 _refln_observed_status 
   1   0   0      893.13      934.86     25.30 o 
   2   0   0      220.23      251.91      7.30 o 
   3   0   0       33.69       29.92      1.49 o 
   4   0   0      284.04      315.83      9.58 o 
   5   0   0      316.82      346.89      6.96 o 
   6   0   0        9.46        8.53      1.51 o 
   7   0   0        0.77        0.88      0.56 o 
   8   0   0       27.43       34.12      2.89 o 
   9   0   0        4.81        5.15      1.54 o 
  10   0   0        0.56        0.83      0.80 o 
  11   0   0        1.86        0.75      0.89 o 
 -11   1   0        3.05        2.71      1.21 o 
 -10   1   0        1.08        1.37      0.87 o 
  -9   1   0       14.73       16.26      1.89 o 
  -8   1   0       11.48       15.07      1.43 o 
  -7   1   0        2.65        2.24      0.64 o 
  -6   1   0       29.01        0.10      0.23 o 
  -5   1   0        0.02        0.29      0.29 o 
  -3   1   0      182.76       -0.05      0.13 o 
  -2   1   0      494.90      469.30     13.22 o 
  -1   1   0      778.81      856.64     16.49 o 
   0   1   0      244.80      260.60      7.14 o 
   1   1   0      153.76      174.05      2.31 o 
   2   1   0    13661.56    13132.34    358.70 o 
   3   1   0       28.40       35.83      0.66 o 
   4   1   0       39.50       33.40      1.10 o 
   5   1   0      326.39      345.89      5.55 o 
   6   1   0       13.97       12.24      0.87 o 
   7   1   0       50.30       53.87      1.85 o 
   8   1   0       30.53       33.04      1.32 o 
   9   1   0        7.02        6.97      1.14 o 
  10   1   0        2.61        4.01      1.09 o 
  11   1   0        1.55        1.21      0.92 o 
 -10   2   0        3.01        1.83      0.67 o 
  -9   2   0        0.72        0.85      0.70 o 
  -8   2   0        2.07        0.68      0.62 o 
  -7   2   0        7.06        6.46      2.00 o 
  -6   2   0        2.02        2.25      0.61 o 
  -5   2   0       25.04       23.45      1.01 o 
  -4   2   0      955.15     1054.98     16.55 o 
  -3   2   0      201.56      255.60      4.26 o 
  -2   2   0      658.90      679.36     13.38 o 
  -1   2   0       80.77       74.60      1.73 o 
   0   2   0     1025.88      984.85     26.60 o 
   1   2   0      306.43      349.75      4.58 o 
   2   2   0     1605.53     1687.06     45.11 o 
   3   2   0      414.22      413.43     15.69 o 
   4   2   0     1334.57     1458.79     16.65 o 
   5   2   0       46.76       35.57      0.68 o 
   6   2   0        3.64        5.78      0.54 o 
   7   2   0        1.98        0.95      0.57 o 
   8   2   0        1.32        0.16      0.57 o 
   9   2   0        0.69       -0.14      0.57 o 
  10   2   0       11.04       14.84      1.20 o 
  11   2   0        7.07        7.43      1.04 o 
 -10   3   0        4.19        5.00      0.84 o 
  -9   3   0       10.31        7.85      0.93 o 
  -8   3   0       13.28       12.02      1.38 o 
  -7   3   0       17.82       15.74      1.40 o 
  -6   3   0        3.24        2.32      0.64 o 
  -5   3   0        2.62        4.65      0.45 o 
  -4   3   0       54.87       69.58      1.50 o 
  -3   3   0      284.61      291.28      6.27 o 
  -1   3   0      219.36      237.14      4.64 o 
   0   3   0        2.65        2.66      0.40 o 
   1   3   0      994.20     1055.76     10.97 o 
   2   3   0        2.89        2.65      0.23 o 
   3   3   0       18.30       17.01      0.64 o 
   4   3   0       24.08       27.55      0.73 o 
   5   3   0      141.84      147.56      2.02 o 
   6   3   0      149.47      169.25      2.63 o 
   7   3   0      213.30      212.23      3.92 o 
   8   3   0       66.76       69.43      2.39 o 
   9   3   0        6.28        6.76      0.82 o 
  10   3   0        3.32        2.30      0.72 o 
  11   3   0        4.70        4.85      0.94 o 
 -10   4   0        1.51        1.64      0.78 o 
  -9   4   0        0.96       -0.06      0.59 o 
  -8   4   0        7.10        7.33      0.98 o 
  -7   4   0        7.97        8.62      1.12 o 
  -6   4   0        3.48        2.83      0.81 o 
  -5   4   0        9.50       11.43      0.68 o 
  -4   4   0        2.10        2.64      0.30 o 
  -3   4   0        0.96        2.10      0.44 o 
  -2   4   0        6.34        8.24      0.42 o 
  -1   4   0      418.56      440.68      8.48 o 
   1   4   0      308.91      317.41      4.27 o 
   2   4   0      346.53      374.19     10.15 o 
   3   4   0       21.36       22.73      0.70 o 
   4   4   0       48.20       55.06      0.91 o 
   5   4   0       80.37       80.81      3.39 o 
   6   4   0      103.34      106.17      1.66 o 
   7   4   0       32.53       33.68      1.78 o 
   8   4   0       57.53       66.59      1.87 o 
   9   4   0        3.54        3.93      0.72 o 
  10   4   0        1.42        1.71      0.70 o 
  11   4   0        0.86        1.99      0.82 o 
  -9   5   0        0.19        0.96      0.65 o 
  -8   5   0       12.40       15.02      1.18 o 
  -7   5   0        1.73        3.19      1.53 o 
  -6   5   0       38.70       42.40      2.33 o 
  -5   5   0        0.09       -0.23      0.23 o 
  -4   5   0       22.95       23.14      0.66 o 
  -3   5   0        3.82        6.30      0.69 o 
  -2   5   0       66.91       70.16      2.52 o 
  -1   5   0      146.14      161.83      4.06 o 
   0   5   0      514.38      521.49     10.05 o 
   1   5   0      396.17      423.97      5.68 o 
   2   5   0       29.89       23.33      0.47 o 
   3   5   0       18.14       25.13      0.63 o 
   4   5   0      108.40      110.76      1.53 o 
   5   5   0       59.22       60.94      1.16 o 
   6   5   0        0.21       -0.16      0.34 o 
   7   5   0       31.40       36.15      1.06 o 
   8   5   0        3.58        4.51      0.50 o 
   9   5   0        8.46       10.15      0.85 o 
  10   5   0        1.53        1.06      1.14 o 
  -9   6   0        0.25        0.99      0.66 o 
  -8   6   0        0.63        1.89      0.62 o 
  -7   6   0        6.48        5.14      0.72 o 
  -6   6   0       15.42       20.24      1.07 o 
  -5   6   0       33.16       37.58      1.32 o 
  -4   6   0      200.78      212.98      3.65 o 
  -3   6   0        5.09        4.54      0.51 o 
  -2   6   0      533.08      592.72     11.53 o 
  -1   6   0       46.68       48.81      1.45 o 
   0   6   0        0.35        0.42      0.32 o 
   1   6   0      183.41      200.55      2.91 o 
   2   6   0       13.65       15.76      0.49 o 
   3   6   0        8.21        7.55      0.36 o 
   4   6   0       40.21       44.39      1.06 o 
   5   6   0      101.51      104.26      1.69 o 
   6   6   0       25.86       24.13      0.78 o 
   7   6   0       13.66       11.60      0.81 o 
   8   6   0        3.36        4.14      0.62 o 
   9   6   0        0.11        1.25      1.06 o 
  10   6   0        1.35        1.61      1.34 o 
  -8   7   0        1.63        3.38      0.71 o 
  -7   7   0        9.06        9.26      0.91 o 
  -6   7   0       29.68       28.60      2.64 o 
  -5   7   0       32.85       36.24      2.13 o 
  -4   7   0        0.00        0.62      0.38 o 
  -3   7   0       29.32       27.24      1.14 o 
  -2   7   0      457.84      489.56      9.76 o 
  -1   7   0        4.44        2.46      1.33 o 
   0   7   0       91.24       87.42      9.76 o 
   1   7   0       52.72       60.47      1.39 o 
   2   7   0        5.99        5.96      0.55 o 
   3   7   0      102.26      114.67      2.16 o 
   4   7   0       10.11       10.94      0.53 o 
   5   7   0        1.46        1.78      0.40 o 
   6   7   0        2.22        2.03      0.45 o 
   7   7   0        8.41        9.38      1.07 o 
   8   7   0        0.67        1.39      0.84 o 
   9   7   0       24.28       25.16      1.21 o 
  10   7   0        0.93        0.51      0.82 o 
  -8   8   0        1.41        1.82      0.69 o 
  -7   8   0        0.38        0.30      1.26 o 
  -6   8   0       79.38       88.18      2.63 o 
  -5   8   0       16.19       15.55      1.87 o 
  -4   8   0       11.92       12.46      0.93 o 
  -3   8   0        3.37        3.89      0.61 o 
  -2   8   0       30.12       27.28      1.57 o 
  -1   8   0      104.01      101.64      3.66 o 
   0   8   0      168.10      168.48      5.48 o 
   1   8   0       21.96       21.22      1.40 o 
   2   8   0       56.97       62.62      1.59 o 
   3   8   0       25.66       25.42      0.98 o 
   4   8   0       24.83       25.60      0.87 o 
   5   8   0       31.03       35.33      1.21 o 
   6   8   0        1.21        0.50      0.44 o 
   7   8   0        2.30        1.68      0.50 o 
   8   8   0        2.29        3.14      0.64 o 
   9   8   0        8.70       10.30      0.92 o 
  -7   9   0        1.75        1.87      0.81 o 
  -6   9   0        0.53        0.58      0.72 o 
  -5   9   0        1.49        0.65      0.65 o 
  -4   9   0       26.41       33.64      1.83 o 
  -3   9   0        0.01        0.16      0.54 o 
  -2   9   0        0.59        0.48      0.62 o 
  -1   9   0       73.74       81.83      3.29 o 
   0   9   0        2.70        4.46      0.99 o 
   1   9   0       57.69       56.10      3.03 o 
   2   9   0       46.01       45.06      1.75 o 
   3   9   0        1.91        1.93      0.56 o 
   4   9   0       35.49       33.51      0.96 o 
   5   9   0        2.92        3.21      0.56 o 
   6   9   0        0.06       -0.33      0.49 o 
   7   9   0        9.55       10.00      0.85 o 
   8   9   0        0.66        0.32      0.71 o 
   9   9   0        1.01        2.20      0.85 o 
  -6  10   0        0.11        0.67      0.72 o 
  -5  10   0        4.79        4.99      0.97 o 
  -4  10   0        6.37        4.41      0.90 o 
  -3  10   0        2.05        0.66      0.75 o 
  -2  10   0       10.53       11.85      1.40 o 
  -1  10   0       11.04       11.98      1.45 o 
   0  10   0       68.74       71.46      3.32 o 
   1  10   0       47.99       42.49      2.54 o 
   2  10   0       25.77       25.54      1.70 o 
   3  10   0       47.67       49.23      2.32 o 
   4  10   0       37.39       36.37      1.85 o 
   5  10   0        1.73        0.98      1.03 o 
   6  10   0       17.98       14.17      0.93 o 
   7  10   0        0.06       -0.21      0.58 o 
   8  10   0        2.07        0.64      0.74 o 
  -5  11   0        0.02        0.64      0.80 o 
  -4  11   0        9.99       10.84      1.34 o 
  -3  11   0        0.02       -0.65      0.65 o 
  -2  11   0        2.64        3.67      1.04 o 
  -1  11   0       32.93       40.16      2.45 o 
   0  11   0        2.13        1.01      0.89 o 
   1  11   0       11.00       11.53      1.65 o 
   2  11   0        7.09        5.65      0.93 o 
   3  11   0       11.67       10.75      1.15 o 
   4  11   0        0.00        0.31      0.73 o 
   5  11   0       22.48       25.92      1.67 o 
   6  11   0        0.88        0.57      1.28 o 
   7  11   0        1.23        0.65      0.90 o 
  -3  12   0        0.54        0.64      0.90 o 
  -2  12   0        2.11        0.88      0.89 o 
  -1  12   0        3.97        2.90      1.15 o 
   0  12   0        0.01        0.78      0.93 o 
   1  12   0        3.53        4.01      1.36 o 
   2  12   0        0.16       -0.65      0.67 o 
   3  12   0        0.25       -0.72      0.74 o 
   4  12   0        0.09        0.00      0.90 o 
   5  12   0        1.81        2.06      0.95 o 
   0  13   0        1.05        1.79      1.14 o 
   1  13   0        3.67        4.84      1.48 o 
   2  13   0        0.01        0.34      0.82 o 
  -2 -13   1        1.79        2.41      1.28 o 
  -1 -13   1        0.03       -0.51      1.04 o 
   0 -13   1        0.03       -0.22      0.97 o 
  -5 -12   1        1.06        1.94      0.93 o 
  -4 -12   1        3.88        3.01      0.95 o 
  -3 -12   1        4.30        3.81      0.95 o 
  -2 -12   1        0.02       -0.71      0.71 o 
  -1 -12   1       10.56        9.69      1.64 o 
   0 -12   1       44.88       47.54      2.97 o 
   1 -12   1        7.90        6.58      1.42 o 
   2 -12   1        0.63        1.50      0.93 o 
   3 -12   1        3.01        4.34      1.07 o 
  -6 -11   1        0.61        1.03      0.89 o 
  -5 -11   1        0.18       -0.25      0.78 o 
  -4 -11   1       25.10       27.01      1.70 o 
  -3 -11   1        0.71        0.24      0.71 o 
  -2 -11   1        4.37        3.88      0.81 o 
  -1 -11   1        2.56        1.52      1.01 o 
   0 -11   1       38.98       42.61      2.67 o 
   1 -11   1        2.39        2.04      0.95 o 
   2 -11   1        8.09       10.74      1.43 o 
   3 -11   1        1.98        3.52      0.93 o 
   4 -11   1        0.72        0.27      0.69 o 
   5 -11   1        0.08       -0.38      0.61 o 
  -7 -10   1        4.48        4.88      0.77 o 
  -6 -10   1        0.33        0.63      0.54 o 
  -5 -10   1        5.57        3.81      1.40 o 
  -4 -10   1       17.00       16.77      1.10 o 
  -3 -10   1        6.21        4.02      0.83 o 
  -2 -10   1      138.76      148.29      3.80 o 
  -1 -10   1       17.45       18.73      1.99 o 
   0 -10   1       20.27       17.29      1.77 o 
   1 -10   1       10.39       12.22      1.46 o 
   2 -10   1        1.62        2.26      0.78 o 
   3 -10   1        3.38        2.33      0.80 o 
   4 -10   1       12.21       12.52      1.27 o 
   5 -10   1        0.55        1.23      0.67 o 
   6 -10   1        0.34        1.36      0.70 o 
  -8  -9   1        0.30        0.32      0.72 o 
  -7  -9   1        4.40        5.16      0.74 o 
  -6  -9   1        8.73        9.88      0.83 o 
  -5  -9   1       19.59       21.31      1.01 o 
  -4  -9   1       18.74       17.09      1.03 o 
  -3  -9   1        2.39        1.71      0.82 o 
  -2  -9   1        3.29        3.13      0.69 o 
  -1  -9   1        2.67        2.53      0.84 o 
   0  -9   1      189.72      197.74      6.42 o 
   1  -9   1        0.46        1.17      0.67 o 
   2  -9   1        3.81        3.81      0.81 o 
   3  -9   1        0.37        0.47      0.58 o 
   4  -9   1        0.49        0.02      0.57 o 
   5  -9   1       12.91       13.06      1.17 o 
   6  -9   1        8.72        9.98      1.02 o 
   7  -9   1        6.62        6.38      0.91 o 
  -9  -8   1        0.13       -0.54      0.59 o 
  -8  -8   1        0.12        0.36      0.58 o 
  -7  -8   1        3.47        5.26      0.59 o 
  -6  -8   1        8.21        8.16      0.63 o 
  -5  -8   1        4.09        4.07      0.59 o 
  -4  -8   1       14.98       15.80      0.74 o 
  -3  -8   1        0.69        1.58      0.49 o 
  -2  -8   1        2.39        2.89      1.08 o 
  -1  -8   1        0.57       -0.18      0.46 o 
   0  -8   1        1.67        2.03      0.77 o 
   1  -8   1      102.45      110.51      3.86 o 
   2  -8   1       64.64       63.71      2.52 o 
   3  -8   1        6.45        7.53      0.85 o 
   4  -8   1       12.36       13.42      1.01 o 
   5  -8   1        0.47        0.01      0.41 o 
   6  -8   1       16.87       15.60      1.00 o 
   7  -8   1       12.73        9.62      0.87 o 
   8  -8   1        9.10        8.37      1.09 o 
  -9  -7   1        0.62        0.78      0.58 o 
  -8  -7   1        0.09       -0.51      0.52 o 
  -7  -7   1       11.43       11.20      0.84 o 
  -6  -7   1        1.33        1.56      0.46 o 
  -5  -7   1        6.49        5.61      0.60 o 
  -4  -7   1       37.18       40.34      1.33 o 
  -3  -7   1       11.45       10.50      0.57 o 
  -2  -7   1       28.20       27.67      0.98 o 
  -1  -7   1        1.90        0.86      1.30 o 
   0  -7   1        4.70        0.91      0.45 o 
   1  -7   1       63.84       65.15      1.80 o 
   2  -7   1        1.66        1.38      0.43 o 
   3  -7   1       14.38       19.21      1.87 o 
   4  -7   1       46.45       53.00      1.57 o 
   5  -7   1        0.85        2.20      0.41 o 
   6  -7   1        0.02       -0.02      0.37 o 
   7  -7   1       16.89       18.18      2.38 o 
   8  -7   1        0.71        0.60      0.53 o 
 -10  -6   1        5.97        6.60      1.58 o 
  -9  -6   1        0.11       -0.62      0.62 o 
  -8  -6   1        0.01       -0.47      0.47 o 
  -7  -6   1        9.12        6.78      0.69 o 
  -6  -6   1        7.18        6.55      0.56 o 
  -5  -6   1        0.13        0.37      0.41 o 
  -4  -6   1        0.45        0.14      0.23 o 
  -3  -6   1        1.39        2.48      0.24 o 
  -2  -6   1      664.39      707.88      8.25 o 
  -1  -6   1        7.17        5.34      0.42 o 
   0  -6   1       61.49       66.63      2.51 o 
   1  -6   1        5.66        7.52      0.56 o 
   2  -6   1        8.33        8.33      0.58 o 
   3  -6   1        2.49        3.48      0.39 o 
   4  -6   1       34.73       42.51      2.50 o 
   5  -6   1       14.95       16.20      1.85 o 
   6  -6   1        1.04        1.75      0.39 o 
   7  -6   1        2.63        5.48      0.64 o 
   8  -6   1        1.21        0.92      0.94 o 
   9  -6   1        0.17        0.36      0.60 o 
 -10  -5   1        1.16        0.89      0.84 o 
  -9  -5   1        4.46        2.88      0.83 o 
  -8  -5   1       23.91       25.64      1.01 o 
  -7  -5   1       12.57       13.85      0.68 o 
  -6  -5   1        0.01        0.16      0.32 o 
  -5  -5   1      125.54      115.57      1.80 o 
  -4  -5   1        0.10        0.03      0.22 o 
  -3  -5   1        0.56        1.42      0.21 o 
  -2  -5   1      915.98     1009.78     11.62 o 
  -1  -5   1       68.85       82.42      1.56 o 
   0  -5   1      256.10      122.52      3.76 o 
   1  -5   1       11.49       12.83      0.61 o 
   2  -5   1        5.58        6.70      0.66 o 
   3  -5   1       34.21       40.38      1.46 o 
   4  -5   1        1.84        2.70      0.55 o 
   5  -5   1       91.85       85.36      2.72 o 
   6  -5   1       11.10       10.81      1.15 o 
   7  -5   1        2.53        3.59      0.85 o 
   8  -5   1        4.26        4.22      0.98 o 
   9  -5   1        3.41        3.70      0.70 o 
  10  -5   1        0.15        0.42      0.80 o 
 -10  -4   1        4.91        4.42      0.83 o 
  -9  -4   1        0.14        0.47      0.57 o 
  -8  -4   1        0.56        0.66      0.44 o 
  -7  -4   1        3.80        3.35      0.54 o 
  -6  -4   1     1266.00     1333.80     15.46 o 
  -4  -4   1       32.68       33.79      0.71 o 
  -3  -4   1       90.42       91.08      1.49 o 
  -2  -4   1       24.52       26.77      0.58 o 
  -1  -4   1      428.07      456.30     16.52 o 
   1  -4   1        0.23        0.21      0.18 o 
   2  -4   1      578.12      583.79     16.46 o 
   3  -4   1      124.70      131.79      3.23 o 
   4  -4   1        3.92        5.29      0.67 o 
   5  -4   1        2.43        3.29      0.65 o 
   6  -4   1        1.26        0.63      1.05 o 
   7  -4   1       39.19       40.93      2.48 o 
   8  -4   1       11.21       11.54      1.33 o 
   9  -4   1       11.78       14.56      1.61 o 
  10  -4   1        0.02        0.48      0.61 o 
 -11  -3   1        0.53        1.85      1.30 o 
 -10  -3   1        0.46        0.36      0.63 o 
  -9  -3   1        3.97        5.20      0.79 o 
  -8  -3   1        6.69        5.92      0.75 o 
  -7  -3   1        0.51        0.22      0.36 o 
  -6  -3   1      226.76      227.62      3.39 o 
  -5  -3   1        0.61        1.41      0.28 o 
  -4  -3   1     2651.37     2855.38     32.78 o 
  -3  -3   1       21.62       25.42      0.59 o 
  -2  -3   1       19.95       20.86      0.73 o 
  -1  -3   1       53.94       62.20      0.86 o 
   1  -3   1     2367.23     2432.03     31.92 o 
   2  -3   1      656.39      690.26     13.59 o 
   3  -3   1       29.81       39.54      1.37 o 
   4  -3   1       13.10       12.97      0.94 o 
   5  -3   1        4.41        4.29      0.38 o 
   6  -3   1       35.66       40.77      1.85 o 
   7  -3   1       24.23       26.14      1.66 o 
   8  -3   1        0.01        0.77      0.68 o 
   9  -3   1       33.68       34.93      3.98 o 
  10  -3   1        0.03        0.38      0.83 o 
 -11  -2   1        1.53        1.80      0.69 o 
 -10  -2   1        3.34        3.21      0.76 o 
  -9  -2   1        1.84        1.91      0.63 o 
  -8  -2   1       35.89       42.37      1.51 o 
  -7  -2   1        7.14        7.59      0.79 o 
  -6  -2   1       14.55       16.39      0.76 o 
  -5  -2   1        2.71        3.92      0.35 o 
  -4  -2   1      259.35      308.44      5.65 o 
  -3  -2   1     1374.31     1346.36     17.38 o 
  -2  -2   1     7466.58     7467.03    108.45 o 
  -1  -2   1     1100.24     1153.17     13.25 o 
   0  -2   1     3116.33     3348.74     51.98 o 
   1  -2   1      828.66      855.67     23.27 o 
   2  -2   1      267.10      288.97      8.37 o 
   3  -2   1     1279.45     1366.36     37.53 o 
   4  -2   1      307.59      323.52      9.61 o 
   5  -2   1      429.56      481.66      9.52 o 
   6  -2   1       97.58      115.44      4.76 o 
   7  -2   1       19.85       23.50      1.57 o 
   8  -2   1       13.03       14.65      1.41 o 
   9  -2   1        0.26       -0.14      0.65 o 
  10  -2   1        5.49        1.91      1.34 o 
 -11  -1   1        0.08        0.82      1.58 o 
 -10  -1   1        4.63        5.52      0.89 o 
  -9  -1   1        3.79        4.52      0.71 o 
  -8  -1   1        3.11        2.95      0.59 o 
  -7  -1   1       13.23       12.06      0.85 o 
  -6  -1   1      124.15      129.67      2.72 o 
  -5  -1   1      174.52      215.11      3.27 o 
  -4  -1   1       85.20      101.31      1.34 o 
  -3  -1   1       10.53       15.03      0.40 o 
  -2  -1   1      223.97      273.05      3.66 o 
  -1  -1   1     9309.50     8862.77    128.14 o 
   0  -1   1      399.30      423.27      8.08 o 
   1  -1   1      325.78      340.70      9.49 o 
   2  -1   1      484.78      499.74     13.97 o 
   3  -1   1      493.52      544.63      9.88 o 
   4  -1   1      154.08      174.16      3.70 o 
   5  -1   1      426.26      449.37      8.97 o 
   6  -1   1       78.40        0.21      0.27 o 
   7  -1   1        4.05        4.64      1.11 o 
   8  -1   1        0.98        2.05      0.71 o 
   9  -1   1        0.56        0.71      0.77 o 
  10  -1   1        2.14        2.46      1.87 o 
 -11   0   1        0.00       -0.15      1.05 o 
 -10   0   1        0.01        0.58      0.64 o 
  -9   0   1        0.19        0.63      0.72 o 
  -8   0   1        0.25       -0.47      0.51 o 
  -7   0   1       46.66       49.54      2.68 o 
  -6   0   1        9.34       11.51      1.04 o 
  -5   0   1       97.35      123.75      2.04 o 
  -4   0   1       81.69      113.79      1.81 o 
  -3   0   1      718.05      729.82     26.12 o 
  -2   0   1      229.23      240.93      2.86 o 
  -1   0   1      109.44      114.12      1.37 o 
   0   0   1      184.56      211.81      2.72 o 
   3   0   1      541.76      397.77     11.47 o 
   4   0   1      135.39      145.80      4.95 o 
   5   0   1       32.77       28.91      1.87 o 
   6   0   1       24.92       28.91      2.05 o 
   7   0   1      180.89      186.50      6.92 o 
   8   0   1        5.22        5.60      1.30 o 
   9   0   1        1.29        2.32      0.84 o 
  10   0   1        0.05       -0.66      0.66 o 
  11   0   1        4.89        5.22      1.94 o 
 -10   1   1        1.20        1.00      0.68 o 
  -9   1   1        2.98        3.05      0.69 o 
  -8   1   1        3.95        4.94      0.98 o 
  -7   1   1       32.00       30.47      2.45 o 
  -6   1   1      125.59      128.89      6.82 o 
  -5   1   1      295.23      244.31     25.30 o 
  -4   1   1      273.01      343.03      7.41 o 
  -3   1   1       56.55        0.27      0.38 o 
  -2   1   1       80.97       -0.03      0.09 o 
  -1   1   1      153.64      176.36      5.22 o 
   0   1   1      109.63      103.95      1.64 o 
   1   1   1        4.16        2.76      0.15 o 
   2   1   1      307.93      318.39      3.71 o 
   3   1   1     1706.41     1914.52     21.45 o 
   4   1   1       66.63       78.22      1.49 o 
   5   1   1      353.00      377.12      5.98 o 
   6   1   1        1.38        0.40      0.42 o 
   7   1   1       76.58       88.79      2.51 o 
   8   1   1        7.67        5.26      1.29 o 
   9   1   1       29.27       31.04      2.57 o 
  10   1   1        1.45        0.03      0.85 o 
  11   1   1        0.34        1.06      0.93 o 
 -10   2   1        0.03        0.30      0.74 o 
  -9   2   1        0.03       -0.48      0.48 o 
  -8   2   1       67.24       63.57      1.99 o 
  -7   2   1       26.54       24.40      1.59 o 
  -6   2   1       19.09       22.23      1.34 o 
  -5   2   1       40.64       -0.06      0.20 o 
  -4   2   1       61.98       58.47      1.92 o 
  -3   2   1      202.08      181.08      7.01 o 
  -2   2   1      257.70      262.19      5.21 o 
  -1   2   1     1695.88     1771.94     32.99 o 
   0   2   1      540.99      582.40      7.53 o 
   1   2   1       83.62       68.34      0.93 o 
   2   2   1        4.41        5.04      0.24 o 
   3   2   1      310.59      300.97      4.10 o 
   4   2   1      109.76      143.07      1.85 o 
   5   2   1      303.17      333.39      3.96 o 
   6   2   1       91.60       89.89      1.93 o 
   7   2   1      787.82      833.17     16.90 o 
   8   2   1        8.27        6.98      0.89 o 
   9   2   1        0.68        0.98      0.64 o 
  10   2   1        0.57        0.87      0.58 o 
  11   2   1        1.02        1.75      1.01 o 
 -10   3   1        0.05        0.64      0.71 o 
  -9   3   1        4.28        6.33      1.02 o 
  -8   3   1       34.18       41.33      1.87 o 
  -7   3   1       12.05        9.58      1.35 o 
  -6   3   1      100.58       97.79      2.33 o 
  -5   3   1        1.37        1.25      0.43 o 
  -4   3   1        0.23        0.20      0.20 o 
  -3   3   1       85.97       93.41      1.73 o 
  -2   3   1      120.65      126.61      2.17 o 
  -1   3   1     1045.72     1011.31     18.97 o 
   0   3   1      105.31       95.99      2.00 o 
   1   3   1      429.51      444.35      8.56 o 
   2   3   1       15.07       18.15      0.45 o 
   3   3   1     1068.39     1186.72     12.45 o 
   4   3   1       90.40      102.11      1.47 o 
   5   3   1       22.55       18.53      0.58 o 
   6   3   1      106.27      109.95      1.85 o 
   7   3   1      170.65      175.80      3.37 o 
   8   3   1        4.03        4.64      0.81 o 
   9   3   1        1.52        2.50      0.78 o 
  10   3   1        9.88        9.05      1.19 o 
  11   3   1        3.52        3.75      0.87 o 
 -10   4   1        0.64        0.37      0.91 o 
  -9   4   1        1.46        2.87      1.39 o 
  -8   4   1        0.28        0.57      0.59 o 
  -7   4   1       25.07       25.73      2.41 o 
  -6   4   1       45.22       52.09      1.82 o 
  -5   4   1       58.58       65.99      1.95 o 
  -4   4   1      182.77      176.67      3.11 o 
  -3   4   1        0.33        0.48      0.19 o 
  -2   4   1      587.51      629.90     12.12 o 
  -1   4   1       45.22       43.93      2.62 o 
   0   4   1      121.79      126.14      2.77 o 
   1   4   1       43.23       36.76      0.72 o 
   2   4   1       32.47       24.25      0.60 o 
   3   4   1     1339.62     1425.59     31.23 o 
   4   4   1       56.46       72.09      1.20 o 
   5   4   1       11.93       13.15      0.61 o 
   6   4   1       23.33       24.34      1.07 o 
   7   4   1        0.16       -0.29      0.29 o 
   8   4   1        0.01       -0.05      0.46 o 
   9   4   1        3.57        4.90      0.89 o 
  10   4   1        0.05       -0.08      0.74 o 
  11   4   1        0.06       -0.20      0.69 o 
  -9   5   1        2.11        1.89      0.76 o 
  -8   5   1        0.68        0.32      0.58 o 
  -7   5   1        0.49        0.77      1.32 o 
  -6   5   1        3.72        4.83      0.76 o 
  -5   5   1      130.41      127.84      3.19 o 
  -4   5   1      104.73      116.03      2.86 o 
  -3   5   1      136.35      158.04      2.81 o 
  -2   5   1        1.60        1.10      0.33 o 
  -1   5   1        0.13        0.44      0.46 o 
   0   5   1       81.90       75.92      1.93 o 
   1   5   1       17.30       23.31      0.73 o 
   2   5   1        0.39        0.08      0.15 o 
   3   5   1      357.12      404.71      4.98 o 
   4   5   1       67.90       64.93      1.06 o 
   5   5   1        0.24       -0.12      0.27 o 
   6   5   1        7.98        6.63      0.54 o 
   7   5   1        0.73        0.29      0.37 o 
   8   5   1        0.08       -0.35      0.35 o 
   9   5   1        2.68        3.00      0.69 o 
  10   5   1        0.29        0.71      0.78 o 
  11   5   1        5.34        5.44      1.49 o 
  -9   6   1        1.53        2.01      0.78 o 
  -8   6   1        8.58        8.10      1.01 o 
  -7   6   1       25.15       25.43      1.41 o 
  -6   6   1      138.29      144.34      3.71 o 
  -5   6   1      139.18      144.72      3.56 o 
  -4   6   1       16.90       14.79      0.93 o 
  -3   6   1      581.12      594.41     11.75 o 
  -2   6   1      235.70      244.66      5.23 o 
  -1   6   1        6.31        6.19      0.98 o 
   0   6   1      319.19      350.99      8.44 o 
   1   6   1        0.36        0.66      0.30 o 
   2   6   1      256.39      269.31      3.39 o 
   3   6   1      160.50      171.08      2.13 o 
   4   6   1        0.05       -0.03      0.14 o 
   5   6   1       70.66       71.85      1.31 o 
   6   6   1        3.98        4.30      0.43 o 
   7   6   1        2.51        2.22      0.46 o 
   8   6   1       22.59       23.90      1.28 o 
   9   6   1        0.82        1.80      1.17 o 
  10   6   1        5.84        5.26      1.02 o 
  -8   7   1        0.65        0.56      1.42 o 
  -7   7   1       19.47       23.66      1.37 o 
  -6   7   1       15.79       16.95      1.16 o 
  -5   7   1       27.57       25.89      2.56 o 
  -4   7   1        1.43        1.09      0.61 o 
  -3   7   1      120.76      118.98      3.04 o 
  -2   7   1        0.80        0.68      0.46 o 
  -1   7   1      850.57      870.64     24.59 o 
   0   7   1      178.71      181.96      4.12 o 
   1   7   1       22.70       23.55      1.04 o 
   2   7   1       19.65       23.83      0.78 o 
   3   7   1       34.93       32.92      0.80 o 
   4   7   1       43.59       44.86      0.89 o 
   5   7   1        8.50       12.25      0.65 o 
   6   7   1       15.89       16.98      0.96 o 
   7   7   1       24.97       26.04      0.95 o 
   8   7   1        7.17        8.41      0.78 o 
   9   7   1        0.46        0.07      0.55 o 
  10   7   1        0.10        0.54      1.23 o 
  -7   8   1        1.11        1.25      0.61 o 
  -6   8   1        7.33        8.24      0.95 o 
  -5   8   1       16.99       20.15      1.25 o 
  -4   8   1       10.39       10.33      0.93 o 
  -3   8   1        0.15        0.82      0.96 o 
  -2   8   1        1.50        1.18      0.49 o 
  -1   8   1       65.27       70.56      2.61 o 
   0   8   1       14.08       15.45      1.50 o 
   1   8   1      447.79      473.28      9.36 o 
   2   8   1       18.47       19.14      0.94 o 
   3   8   1       77.64       76.44      1.57 o 
   4   8   1        3.57        4.04      0.45 o 
   5   8   1      114.13      103.21      2.22 o 
   6   8   1       31.92       33.54      1.04 o 
   7   8   1        4.44        5.76      0.59 o 
   8   8   1        2.88        3.07      0.66 o 
   9   8   1        0.02       -0.11      0.58 o 
  -7   9   1        0.01        1.51      0.84 o 
  -6   9   1        6.60        8.23      1.18 o 
  -5   9   1        4.29        4.83      0.96 o 
  -4   9   1        1.20        2.42      0.79 o 
  -3   9   1       33.65       37.48      2.05 o 
  -2   9   1        4.39        5.89      1.02 o 
  -1   9   1        3.71        2.50      0.76 o 
   0   9   1        0.02        0.89      0.69 o 
   1   9   1      314.75      346.84      7.22 o 
   2   9   1       89.61       93.57      2.66 o 
   3   9   1      151.34      162.43      6.56 o 
   4   9   1        8.55        7.25      0.53 o 
   5   9   1       23.79       21.74      1.01 o 
   6   9   1        8.18        7.16      0.74 o 
   7   9   1        4.18        4.05      0.72 o 
   8   9   1        1.56        0.14      0.71 o 
   9   9   1        0.09        0.46      0.63 o 
  -6  10   1        0.09       -0.46      0.67 o 
  -5  10   1        4.75        4.70      1.01 o 
  -4  10   1        0.30        1.31      0.76 o 
  -3  10   1        9.58       11.30      1.36 o 
  -2  10   1        3.66        2.82      0.89 o 
  -1  10   1        6.27        4.57      1.06 o 
   0  10   1       33.07       34.74      2.27 o 
   1  10   1      111.77      117.14      3.16 o 
   2  10   1       33.73       31.27      1.53 o 
   3  10   1       16.03       16.41      1.29 o 
   4  10   1        8.80        9.75      0.85 o 
   5  10   1        4.44        4.02      0.60 o 
   6  10   1        0.51       -0.03      0.86 o 
   7  10   1        1.37        0.83      0.65 o 
   8  10   1        1.70        0.14      0.75 o 
  -4  11   1        1.04       -0.01      0.79 o 
  -3  11   1        0.50        0.00      0.77 o 
  -2  11   1       16.97       16.34      1.77 o 
  -1  11   1        4.22        3.85      1.04 o 
   0  11   1        0.85        1.47      0.92 o 
   1  11   1       13.28       12.90      1.74 o 
   2  11   1        6.40        6.15      1.44 o 
   3  11   1        1.75        0.48      0.69 o 
   4  11   1        0.29        0.56      0.58 o 
   5  11   1        0.59       -0.19      0.76 o 
   6  11   1        0.19       -0.33      0.78 o 
   7  11   1        5.84        5.22      0.77 o 
  -3  12   1        2.64        1.27      0.94 o 
  -2  12   1        1.51        1.50      0.95 o 
  -1  12   1        1.93        1.54      0.95 o 
   0  12   1        4.69        6.55      1.46 o 
   1  12   1        2.22        4.55      1.29 o 
   2  12   1        2.41        2.18      1.71 o 
   3  12   1        0.49       -0.04      0.75 o 
   4  12   1        0.25        0.30      0.78 o 
   5  12   1        0.01       -0.53      0.97 o 
   0  13   1        0.73        0.34      0.99 o 
   1  13   1        0.46        1.34      1.17 o 
   2  13   1        0.09       -0.12      0.81 o 
   3  13   1        7.90        8.31      1.64 o 
  -1 -13   2        4.73        5.23      1.39 o 
  -5 -12   2        2.81        0.61      0.90 o 
  -4 -12   2        6.31        7.05      1.19 o 
  -3 -12   2        1.17        1.54      0.82 o 
  -2 -12   2        4.31        2.36      0.83 o 
  -1 -12   2        4.14        2.92      1.23 o 
   0 -12   2        0.73       -0.33      0.96 o 
   1 -12   2        0.20        0.19      0.89 o 
   2 -12   2        9.86       10.69      1.54 o 
   3 -12   2        0.96        1.55      0.92 o 
  -6 -11   2        0.07       -0.13      1.20 o 
  -5 -11   2        4.66        4.62      1.92 o 
  -4 -11   2       10.43       10.41      1.23 o 
  -3 -11   2       26.33       24.33      1.64 o 
  -2 -11   2       13.89       14.61      1.26 o 
  -1 -11   2        1.41        0.15      0.87 o 
   0 -11   2        7.77        6.96      1.33 o 
   1 -11   2       18.49       17.35      1.84 o 
   2 -11   2        9.32        9.71      1.37 o 
   3 -11   2        8.29        7.78      1.20 o 
   4 -11   2        0.02       -0.45      0.63 o 
   5 -11   2        0.01       -0.65      0.65 o 
  -7 -10   2        1.77        0.69      0.62 o 
  -6 -10   2        0.04       -0.03      0.49 o 
  -5 -10   2        0.02        0.25      0.72 o 
  -4 -10   2        1.04        0.21      0.93 o 
  -3 -10   2        1.21        0.76      0.68 o 
  -2 -10   2        0.55       -0.36      0.63 o 
  -1 -10   2       28.69       31.03      2.24 o 
   0 -10   2        5.14        4.77      1.14 o 
   1 -10   2        5.84        6.64      1.16 o 
   2 -10   2        0.09        0.72      0.67 o 
   3 -10   2        0.00       -0.56      0.56 o 
   4 -10   2        0.62        0.72      0.64 o 
   5 -10   2        9.17       11.00      1.11 o 
   6 -10   2        3.45        3.87      0.78 o 
  -8  -9   2        9.65        9.39      1.09 o 
  -7  -9   2        2.13        2.29      0.67 o 
  -6  -9   2        0.75        1.53      0.58 o 
  -5  -9   2        0.10       -0.59      0.59 o 
  -4  -9   2        0.02        0.31      0.51 o 
  -3  -9   2        7.27        6.87      1.02 o 
  -2  -9   2        0.06        0.00      0.52 o 
  -1  -9   2       16.20       19.54      1.23 o 
   0  -9   2       12.76       17.32      1.70 o 
   1  -9   2       14.63       13.79      1.37 o 
   2  -9   2        0.00       -0.52      0.52 o 
   3  -9   2       17.97       20.33      1.39 o 
   4  -9   2        0.13       -0.49      0.49 o 
   5  -9   2        0.10       -0.11      0.50 o 
   6  -9   2       11.48       12.94      0.98 o 
  -9  -8   2        0.70        0.40      0.63 o 
  -8  -8   2        4.16        4.45      0.72 o 
  -7  -8   2        0.40       -0.24      0.45 o 
  -6  -8   2        9.40       11.73      0.86 o 
  -5  -8   2        5.64        6.50      0.86 o 
  -4  -8   2       17.50       21.12      0.85 o 
  -3  -8   2        8.15        9.17      0.75 o 
  -2  -8   2        0.08       -0.11      0.63 o 
  -1  -8   2        0.21        0.59      0.47 o 
   0  -8   2        0.21       -0.19      0.61 o 
   1  -8   2       25.51       25.68      1.59 o 
   2  -8   2        0.69        0.07      0.50 o 
   3  -8   2       59.48       56.87      2.19 o 
   4  -8   2       14.58       13.80      0.94 o 
   5  -8   2       14.78       17.51      0.97 o 
  -9  -7   2        0.02       -0.69      0.90 o 
  -8  -7   2        0.18        0.02      0.52 o 
  -7  -7   2        0.04        0.68      0.45 o 
  -6  -7   2        3.47        4.46      0.54 o 
  -5  -7   2       18.69       18.34      1.23 o 
  -4  -7   2       54.24       60.74      1.36 o 
  -3  -7   2       13.10       12.05      0.60 o 
  -2  -7   2        1.41        1.28      0.42 o 
  -1  -7   2       22.55       23.88      1.08 o 
   0  -7   2       32.78       36.47      1.90 o 
   1  -7   2       15.98       13.29      1.08 o 
   2  -7   2        4.74        7.63      0.81 o 
   3  -7   2      156.27      163.73      3.62 o 
   4  -7   2        0.24        0.08      0.28 o 
   5  -7   2        0.04        0.60      0.79 o 
   6  -7   2        1.32        1.15      0.97 o 
   7  -7   2        7.51        9.13      1.78 o 
   8  -7   2        5.63        8.64      1.86 o 
   9  -7   2        3.53        5.50      0.81 o 
 -10  -6   2        0.59        0.18      0.79 o 
  -9  -6   2        7.40        5.69      1.00 o 
  -8  -6   2       28.70       28.97      1.22 o 
  -7  -6   2       11.00       12.63      0.88 o 
  -6  -6   2       53.77       46.93      1.23 o 
  -5  -6   2       33.59       38.20      1.12 o 
  -4  -6   2        3.84        4.97      0.42 o 
  -3  -6   2      232.21      244.77      3.56 o 
  -2  -6   2        1.92        1.41      0.43 o 
  -1  -6   2      108.16      133.37      2.56 o 
   0  -6   2      117.31       93.37      3.24 o 
   1  -6   2      214.58      215.21      4.42 o 
   2  -6   2       14.76       15.89      0.73 o 
   3  -6   2       10.93       10.96      0.57 o 
   4  -6   2       21.00       20.69      4.59 o 
   5  -6   2       18.48       20.57      1.42 o 
   6  -6   2        1.33        0.83      0.59 o 
   7  -6   2        0.61        0.36      1.42 o 
   8  -6   2        0.95        1.61      0.85 o 
   9  -6   2        0.01        0.55      0.59 o 
 -10  -5   2        0.97        1.70      0.83 o 
  -9  -5   2        0.04       -0.22      0.64 o 
  -8  -5   2        0.23        0.03      0.44 o 
  -7  -5   2      143.29      143.40      2.57 o 
  -6  -5   2       39.44       41.47      0.92 o 
  -5  -5   2       60.93       70.19      1.20 o 
  -4  -5   2       18.39       16.37      0.56 o 
  -3  -5   2       29.27       32.78      0.82 o 
  -2  -5   2       48.60       46.43      0.96 o 
  -1  -5   2      147.54      154.42      2.63 o 
   0  -5   2      272.77      289.51      8.12 o 
   1  -5   2       80.81       98.75      2.19 o 
   2  -5   2        0.78        0.52      0.21 o 
   3  -5   2       70.67       79.82      2.23 o 
   4  -5   2        7.52        5.26      0.67 o 
   5  -5   2        1.00        0.56      0.47 o 
   6  -5   2       16.78       14.06      1.27 o 
   7  -5   2        7.03        6.27      0.99 o 
   8  -5   2        3.58        3.99      0.97 o 
   9  -5   2        0.45        1.50      0.90 o 
  10  -5   2        0.82        0.70      0.59 o 
 -10  -4   2        0.06        0.16      0.84 o 
  -9  -4   2       19.29       20.24      1.32 o 
  -8  -4   2       29.24       28.57      1.02 o 
  -7  -4   2       12.23       10.86      0.69 o 
  -6  -4   2      122.70      138.01      2.01 o 
  -5  -4   2      249.30      245.12      3.73 o 
  -4  -4   2      424.51      448.08      5.03 o 
  -3  -4   2       27.37       29.04      0.72 o 
  -2  -4   2       79.27       98.87      1.26 o 
  -1  -4   2        2.08        2.95      0.18 o 
   0  -4   2      457.58      384.49     10.32 o 
   1  -4   2     1181.34     1260.47     19.34 o 
   2  -4   2       41.42       51.84      1.50 o 
   3  -4   2        4.88        7.12      0.88 o 
   4  -4   2        1.98        1.71      0.60 o 
   5  -4   2      221.79      243.57      5.77 o 
   6  -4   2        1.28        1.04      0.30 o 
   7  -4   2        7.10        6.78      1.01 o 
   8  -4   2       27.01       25.05      1.87 o 
   9  -4   2        2.49        2.83      0.93 o 
  10  -4   2        2.14        1.25      1.07 o 
 -10  -3   2       15.88       17.77      1.14 o 
  -9  -3   2        5.72        8.37      0.89 o 
  -8  -3   2        0.23        0.93      0.39 o 
  -7  -3   2       17.84       20.40      1.16 o 
  -6  -3   2       75.71       71.38      1.35 o 
  -5  -3   2       22.10       28.37      0.70 o 
  -4  -3   2       43.98       29.93      0.62 o 
  -3  -3   2     1654.61     1708.29     15.58 o 
  -2  -3   2      530.52      568.08      6.08 o 
   0  -3   2       16.44        0.22      0.14 o 
   1  -3   2      363.80      422.71      8.00 o 
   2  -3   2      589.86      674.12     18.73 o 
   3  -3   2     1106.81     1205.26     33.25 o 
   4  -3   2       42.15       58.14      2.64 o 
   5  -3   2      185.67      211.64      7.18 o 
   6  -3   2        3.62        4.05      0.54 o 
   7  -3   2       15.29       19.63      1.53 o 
   8  -3   2        0.96        1.90      0.80 o 
   9  -3   2        0.52        0.51      0.68 o 
  10  -3   2        0.00        0.35      0.84 o 
 -10  -2   2        1.05        1.50      0.59 o 
  -9  -2   2        1.07        1.97      0.57 o 
  -8  -2   2        0.19        0.09      0.40 o 
  -7  -2   2       45.52       47.65      1.29 o 
  -6  -2   2       54.53       58.01      1.37 o 
  -5  -2   2       25.19       28.98      0.74 o 
  -4  -2   2      120.43      133.84      1.72 o 
  -3  -2   2        0.09        0.12      0.15 o 
  -2  -2   2      109.49      143.51      1.88 o 
  -1  -2   2     4502.68     4642.46     53.31 o 
   0  -2   2        2.73        2.14      0.73 o 
   2  -2   2     1040.73     1170.51     31.98 o 
   3  -2   2       22.14       31.94      1.62 o 
   4  -2   2      116.93      143.37      4.97 o 
   5  -2   2       60.83       72.54      1.87 o 
   6  -2   2       25.21       25.51      1.95 o 
   7  -2   2        0.41        1.61      0.91 o 
   8  -2   2        2.02        2.92      1.09 o 
   9  -2   2       13.56       14.41      1.58 o 
  10  -2   2        4.73        5.44      1.19 o 
 -10  -1   2        2.17        2.31      0.72 o 
  -9  -1   2        0.49        0.53      0.46 o 
  -8  -1   2       23.47       23.09      1.06 o 
  -7  -1   2       43.26       48.68      1.90 o 
  -6  -1   2        3.32        3.83      0.45 o 
  -5  -1   2       17.73       20.42      0.72 o 
  -4  -1   2      193.57      214.24      2.77 o 
  -3  -1   2       25.37       26.91      0.49 o 
  -2  -1   2       90.17       83.50      1.10 o 
  -1  -1   2     1730.00     1826.56     25.30 o 
   0  -1   2      791.81      899.92     10.20 o 
   2  -1   2      302.86      293.72      5.66 o 
   3  -1   2     1084.32     1083.51     19.51 o 
   4  -1   2       80.86       66.06      1.29 o 
   5  -1   2      144.78      156.05      3.50 o 
   6  -1   2        6.90        1.17      0.52 o 
   7  -1   2        0.36        0.53      0.67 o 
   8  -1   2        6.62        6.69      1.38 o 
   9  -1   2        7.61        6.79      1.50 o 
  10  -1   2        0.25        0.28      0.69 o 
  11  -1   2        1.55        0.53      0.86 o 
 -10   0   2        6.50        7.01      1.65 o 
  -9   0   2        0.82        0.83      0.59 o 
  -8   0   2       44.69       40.28      1.60 o 
  -7   0   2        0.80        1.29      0.41 o 
  -6   0   2       16.05       15.25      0.93 o 
  -5   0   2      125.43      120.92      2.07 o 
  -4   0   2       35.98       24.65      0.71 o 
  -3   0   2     1194.32     1379.48     13.30 o 
  -2   0   2      142.30      158.72      1.80 o 
  -1   0   2      758.19      756.62      8.76 o 
   0   0   2      134.42      139.56      1.90 o 
   1   0   2      532.46      530.44      6.84 o 
   3   0   2        2.35        0.78      0.27 o 
   4   0   2       33.62       -0.12      0.13 o 
   5   0   2      122.58       80.61      3.37 o 
   6   0   2       26.95       -0.06      0.30 o 
   7   0   2        3.19        2.74      0.97 o 
   8   0   2        3.50        4.20      1.21 o 
   9   0   2        0.01        1.34      1.00 o 
  10   0   2        0.70        0.32      0.71 o 
  11   0   2        3.03        3.72      1.16 o 
 -10   1   2        3.05        4.87      1.08 o 
  -9   1   2       10.28        8.39      1.18 o 
  -8   1   2       18.03       14.84      1.32 o 
  -7   1   2       11.08        8.67      0.82 o 
  -6   1   2        7.86        8.37      0.81 o 
  -5   1   2       13.16       15.78      0.64 o 
  -4   1   2        1.74        0.21      0.21 o 
  -3   1   2     1228.66     1342.30     20.41 o 
  -1   1   2      498.54      529.14      6.68 o 
   0   1   2      380.30      418.59      6.08 o 
   1   1   2      313.12      343.38      4.02 o 
   2   1   2       33.54       25.72      0.43 o 
   3   1   2       37.61       31.79      0.50 o 
   4   1   2      134.34      125.79      2.19 o 
   5   1   2       54.14       62.67      1.34 o 
   6   1   2       78.00       84.10      2.88 o 
   7   1   2        2.51        1.58      0.59 o 
   8   1   2       84.06       81.48      4.15 o 
   9   1   2       25.53       22.65      2.50 o 
  10   1   2        0.36        0.37      0.98 o 
  11   1   2        3.85        3.68      1.13 o 
 -10   2   2        0.09        0.43      0.76 o 
  -9   2   2       23.35       23.33      1.75 o 
  -8   2   2        0.01        0.47      0.59 o 
  -7   2   2       26.40       28.90      1.51 o 
  -6   2   2        5.11        4.28      0.68 o 
  -5   2   2        0.31        0.14      0.18 o 
  -3   2   2        3.19        2.94      0.73 o 
  -1   2   2      476.92      491.65      9.39 o 
   0   2   2      553.08      605.42      6.94 o 
   1   2   2      607.52      617.41      6.51 o 
   2   2   2      989.84     1030.27     11.77 o 
   3   2   2      244.63      255.97      3.10 o 
   4   2   2      210.80      213.46      3.00 o 
   5   2   2      134.04      128.13      2.39 o 
   6   2   2      126.37      122.45      2.40 o 
   7   2   2       85.38       94.40      2.68 o 
   8   2   2       63.08       63.11      2.16 o 
   9   2   2       10.12       11.16      1.12 o 
  10   2   2        0.11        0.43      1.13 o 
  11   2   2        0.58       -0.03      0.86 o 
 -10   3   2        5.39        2.83      1.18 o 
  -9   3   2        4.39        3.49      0.84 o 
  -8   3   2        0.27        1.17      0.62 o 
  -7   3   2      146.22      153.95      6.06 o 
  -6   3   2      102.64      112.51      3.13 o 
  -5   3   2        0.04       -0.35      0.35 o 
  -4   3   2       13.81        8.09      0.69 o 
  -3   3   2       10.04       11.17      0.69 o 
  -2   3   2      331.94      322.94      6.53 o 
   0   3   2      232.92      246.06      3.19 o 
   1   3   2     2736.27     2777.97     35.51 o 
   2   3   2     1029.17     1061.28     11.12 o 
   3   3   2      355.88      411.13      4.50 o 
   4   3   2       41.71       45.51      0.84 o 
   5   3   2      123.31      140.67      1.91 o 
   6   3   2       83.67       92.77      1.61 o 
   7   3   2       49.77       49.68      1.45 o 
   8   3   2        4.72        5.93      0.96 o 
   9   3   2       27.37       32.62      1.68 o 
  10   3   2        6.26        6.37      1.06 o 
  11   3   2        2.70        1.05      0.89 o 
  -9   4   2        2.89        2.44      1.18 o 
  -8   4   2        8.52       10.68      1.17 o 
  -7   4   2        4.84        3.74      0.85 o 
  -6   4   2        1.48        0.51      0.55 o 
  -5   4   2      544.43      538.92     10.96 o 
  -4   4   2      127.55      131.30      3.23 o 
  -3   4   2       32.70       35.65      0.98 o 
  -2   4   2       23.22       30.27      1.11 o 
  -1   4   2     1678.68     1883.78     51.49 o 
   0   4   2     2268.77     2449.99     36.13 o 
   1   4   2     1039.13     1100.30     12.57 o 
   2   4   2      168.33      167.24      2.45 o 
   3   4   2      106.08      107.46      1.42 o 
   4   4   2       18.79       15.65      0.53 o 
   5   4   2       71.00       82.82      1.35 o 
   6   4   2      299.38      311.15      4.46 o 
   7   4   2        5.28        4.73      0.85 o 
   8   4   2       24.22       29.32      1.25 o 
   9   4   2        0.66        0.97      0.71 o 
  10   4   2        1.98        3.47      0.95 o 
  11   4   2        1.65        2.11      1.00 o 
  -9   5   2        4.81        4.63      0.96 o 
  -8   5   2        0.20        0.12      0.58 o 
  -7   5   2        3.39        3.39      0.69 o 
  -6   5   2       32.93       32.55      1.49 o 
  -5   5   2      152.05      151.85      3.80 o 
  -4   5   2      183.56      188.63      4.37 o 
  -3   5   2      943.84      955.90     18.43 o 
  -2   5   2        9.86        4.40      0.98 o 
   0   5   2        3.53        3.88      0.48 o 
   1   5   2      561.66      636.89      7.32 o 
   2   5   2      595.08      641.39      6.88 o 
   3   5   2       47.97       53.44      0.89 o 
   4   5   2       35.79       35.51      0.75 o 
   5   5   2        1.90        1.06      0.48 o 
   6   5   2       41.79       48.98      1.05 o 
   7   5   2       17.55       17.20      0.79 o 
   8   5   2       37.05       39.83      1.38 o 
   9   5   2       11.41       12.88      0.99 o 
  10   5   2        5.77        6.30      1.07 o 
  11   5   2        0.28        0.17      0.87 o 
  -8   6   2        1.67        2.13      1.72 o 
  -7   6   2        1.13        1.51      0.78 o 
  -6   6   2        3.02        2.70      0.66 o 
  -5   6   2       63.48       64.22      2.14 o 
  -4   6   2       63.24       73.50      2.27 o 
  -3   6   2      277.28      287.93      6.22 o 
  -2   6   2      181.38      182.29      6.37 o 
   0   6   2       15.65       13.54      0.87 o 
   1   6   2       39.91       43.73      1.17 o 
   2   6   2      617.47      679.47      8.02 o 
   3   6   2       82.66       97.96      1.39 o 
   4   6   2      208.70      243.58      3.67 o 
   5   6   2       83.35       82.87      1.45 o 
   6   6   2        0.19        0.22      0.32 o 
   7   6   2        7.71        6.57      0.70 o 
   8   6   2        0.05        0.51      0.41 o 
   9   6   2        0.01       -0.53      0.53 o 
  10   6   2       19.01       17.83      1.47 o 
  -8   7   2        4.17        6.58      1.02 o 
  -7   7   2        0.48       -0.05      0.59 o 
  -6   7   2        0.91        1.12      0.61 o 
  -5   7   2       34.44       36.80      1.72 o 
  -4   7   2       31.67       37.51      1.56 o 
  -3   7   2        0.24        0.23      0.42 o 
  -2   7   2        3.79        3.21      0.61 o 
  -1   7   2      157.94      165.54      3.95 o 
   0   7   2      101.74      106.64      2.82 o 
   1   7   2      189.81      177.88      3.24 o 
   2   7   2       25.37       24.80      0.61 o 
   3   7   2       27.35       28.66      0.78 o 
   4   7   2      122.69      117.28      1.67 o 
   5   7   2        6.02        5.75      0.46 o 
   6   7   2      109.09      110.90      2.15 o 
   7   7   2        0.03        0.04      0.39 o 
   8   7   2        0.69       -0.48      0.48 o 
   9   7   2        2.02        2.27      0.60 o 
  10   7   2        4.75        7.36      1.30 o 
  -7   8   2        3.78        5.11      0.93 o 
  -6   8   2       15.42       19.45      1.95 o 
  -5   8   2        0.85        0.69      0.62 o 
  -4   8   2       16.90       21.01      1.29 o 
  -3   8   2        0.14       -0.42      0.45 o 
  -2   8   2        4.19        5.33      0.73 o 
  -1   8   2        6.74        6.05      0.75 o 
   0   8   2       78.82       81.41      2.44 o 
   1   8   2      201.28      209.99      3.86 o 
   2   8   2        6.22        6.43      0.73 o 
   3   8   2        0.16       -0.24      0.29 o 
   4   8   2       21.01       21.55      0.83 o 
   5   8   2       71.77       69.17      1.77 o 
   6   8   2        0.22        0.43      0.39 o 
   7   8   2        0.95        0.14      0.43 o 
   8   8   2       24.23       25.89      1.16 o 
   9   8   2        0.37        1.16      0.61 o 
  -6   9   2        0.00        1.27      1.48 o 
  -5   9   2        2.60        4.43      0.86 o 
  -4   9   2       17.97       20.72      1.37 o 
  -3   9   2       15.85       15.74      1.57 o 
  -2   9   2       15.78       17.24      1.61 o 
  -1   9   2        0.55        0.06      0.64 o 
   0   9   2       74.53       75.84      3.33 o 
   1   9   2      117.91      119.56      3.11 o 
   2   9   2        0.12       -0.13      1.13 o 
   3   9   2        3.29        3.45      0.59 o 
   4   9   2       10.35       10.04      0.61 o 
   5   9   2       17.12       15.71      0.90 o 
   6   9   2       21.29       25.76      1.13 o 
   7   9   2        8.32        6.18      0.76 o 
   8   9   2        1.40        1.48      0.63 o 
   9   9   2        2.17        1.23      0.66 o 
  -5  10   2        0.22       -0.62      0.70 o 
  -4  10   2        0.12       -0.61      0.73 o 
  -3  10   2       40.26       43.74      2.48 o 
  -2  10   2        0.66        0.36      0.71 o 
  -1  10   2       17.97       14.77      1.71 o 
   0  10   2       41.97       43.13      2.52 o 
   1  10   2        0.23       -0.52      0.52 o 
   2  10   2        5.10        6.10      0.86 o 
   3  10   2        0.71        0.21      1.37 o 
   4  10   2        0.10        0.04      0.51 o 
   5  10   2        0.83        0.78      0.45 o 
   6  10   2        6.54        6.99      0.74 o 
   7  10   2        1.23        1.09      0.61 o 
   8  10   2        5.43        5.51      0.98 o 
  -4  11   2        4.92        3.27      1.06 o 
  -3  11   2        2.89        1.57      0.95 o 
  -2  11   2        0.01        0.27      0.79 o 
  -1  11   2        2.63        1.93      0.96 o 
   0  11   2        4.41        4.12      1.15 o 
   1  11   2       13.60       11.39      1.68 o 
   2  11   2       17.34       19.07      1.75 o 
   3  11   2        0.28       -0.63      0.63 o 
   4  11   2       13.74       13.01      1.02 o 
   5  11   2        4.40        5.36      0.97 o 
   6  11   2        0.82        0.61      0.83 o 
   7  11   2        0.57        1.04      0.62 o 
  -2  12   2        5.49        4.28      1.22 o 
  -1  12   2        0.00       -0.83      0.83 o 
   0  12   2        0.10        0.62      0.97 o 
   1  12   2        1.03        0.71      0.98 o 
   2  12   2       11.90       11.34      1.23 o 
   3  12   2        0.08       -0.15      1.02 o 
   4  12   2        1.22        0.61      0.82 o 
   5  12   2        1.20        0.08      0.80 o 
   1  13   2        0.30        0.63      1.12 o 
   2  13   2        2.38        0.70      0.88 o 
  -4 -12   3        0.30       -0.79      0.93 o 
  -3 -12   3        8.55        9.45      1.23 o 
  -2 -12   3        1.08        0.98      0.80 o 
  -1 -12   3        1.46        0.13      0.96 o 
   0 -12   3        2.35        2.21      1.10 o 
   1 -12   3        3.33        2.30      1.04 o 
   2 -12   3        0.71        2.22      1.01 o 
   3 -12   3        0.10        0.29      0.79 o 
  -6 -11   3        2.81        3.08      1.06 o 
  -5 -11   3        0.10       -0.83      0.83 o 
  -4 -11   3        0.08        0.30      0.83 o 
  -3 -11   3        5.16        6.77      1.19 o 
  -2 -11   3        0.34        0.21      0.67 o 
  -1 -11   3        7.73        5.31      1.26 o 
   0 -11   3        0.01       -0.38      0.72 o 
   1 -11   3        4.24        4.14      1.07 o 
   2 -11   3        0.61        0.56      0.75 o 
   3 -11   3        2.01        1.70      0.83 o 
   4 -11   3        0.54        0.44      0.69 o 
   5 -11   3        0.04       -0.60      0.62 o 
  -7 -10   3        0.04        0.47      0.65 o 
  -6 -10   3        1.62        0.49      0.86 o 
  -5 -10   3        1.60        1.91      0.89 o 
  -4 -10   3        3.77        4.40      1.06 o 
  -3 -10   3        0.52       -0.11      0.64 o 
  -2 -10   3        1.80        0.99      0.67 o 
  -1 -10   3        0.28        1.15      0.86 o 
   0 -10   3        0.33        0.12      0.77 o 
   1 -10   3        0.32       -0.05      0.70 o 
   2 -10   3        0.94        0.95      0.71 o 
   3 -10   3        2.21        3.00      0.86 o 
   4 -10   3        0.05        0.35      0.61 o 
   5 -10   3        2.60        2.90      0.72 o 
   6 -10   3        0.32        0.09      0.54 o 
  -8  -9   3        0.19        0.61      0.78 o 
  -7  -9   3        0.04        0.10      0.58 o 
  -6  -9   3        2.13        2.37      0.61 o 
  -5  -9   3        0.81        1.13      0.47 o 
  -4  -9   3        0.25       -0.51      0.51 o 
  -3  -9   3        9.11       10.23      1.06 o 
  -2  -9   3        0.07       -0.03      0.55 o 
  -1  -9   3        0.34       -0.08      0.54 o 
   0  -9   3        5.88        7.17      1.18 o 
   1  -9   3        0.27        0.90      0.64 o 
   2  -9   3       19.54       23.34      1.61 o 
   3  -9   3       12.47       13.83      1.25 o 
   4  -9   3        0.86        1.31      0.55 o 
   5  -9   3        1.85        0.89      0.52 o 
  -8  -8   3        4.86        4.43      0.87 o 
  -7  -8   3        0.60        0.44      0.58 o 
  -6  -8   3        9.24        7.57      0.78 o 
  -5  -8   3        7.04        8.31      0.74 o 
  -4  -8   3        2.87        2.20      0.65 o 
  -3  -8   3        0.94       -0.67      0.67 o 
  -2  -8   3        1.69        2.09      0.61 o 
  -1  -8   3       72.93       70.63      2.06 o 
   0  -8   3        0.73        1.03      0.70 o 
   1  -8   3       14.75       16.31      1.33 o 
   2  -8   3       33.34       39.10      1.92 o 
   3  -8   3        0.37        0.43      0.48 o 
   4  -8   3        0.27        0.11      0.41 o 
  -9  -7   3        9.67        8.71      1.10 o 
  -8  -7   3        0.54        0.39      0.58 o 
  -7  -7   3        1.68        0.30      0.47 o 
  -6  -7   3        5.04        4.09      0.55 o 
  -5  -7   3        0.24       -0.27      0.45 o 
  -4  -7   3       56.28       56.56      1.34 o 
  -3  -7   3       21.59       25.81      0.83 o 
  -2  -7   3       11.91       12.00      0.76 o 
  -1  -7   3      141.57      151.38      4.07 o 
   0  -7   3        0.89        1.25      0.66 o 
   1  -7   3       11.03       11.05      1.07 o 
   2  -7   3        0.15        0.27      0.48 o 
   3  -7   3       11.05       10.26      0.87 o 
   4  -7   3        5.25        3.83      0.42 o 
   5  -7   3        6.75        8.54      1.60 o 
   6  -7   3        3.48        4.58      1.08 o 
   7  -7   3        1.25        1.76      0.80 o 
   8  -7   3        0.00       -0.70      0.70 o 
   9  -7   3        8.32        9.48      2.10 o 
  -9  -6   3        0.18       -0.03      0.74 o 
  -8  -6   3        2.36        3.32      0.65 o 
  -7  -6   3       41.97       42.21      1.38 o 
  -6  -6   3       51.18       51.46      1.29 o 
  -5  -6   3       50.73       61.45      1.60 o 
  -4  -6   3      148.22      151.56      2.53 o 
  -3  -6   3       20.01       26.79      1.09 o 
  -2  -6   3       68.56       72.97      1.49 o 
  -1  -6   3      277.34      318.42      5.80 o 
   0  -6   3        4.30        5.73      1.33 o 
   1  -6   3        3.20        0.04      0.29 o 
   2  -6   3       13.93       16.28      0.61 o 
   3  -6   3       69.45       67.41      1.87 o 
   4  -6   3       15.04       13.87      1.03 o 
   5  -6   3       14.12       11.49      1.07 o 
   6  -6   3       22.57       21.73      1.57 o 
   7  -6   3        1.31        1.43      0.73 o 
   8  -6   3        2.30        3.24      0.94 o 
   9  -6   3        0.01       -0.69      0.80 o 
 -10  -5   3        4.28        5.78      1.56 o 
  -9  -5   3        3.81        3.44      1.03 o 
  -8  -5   3        0.93        0.86      0.50 o 
  -7  -5   3       29.70       28.31      1.15 o 
  -6  -5   3        0.31        0.68      0.39 o 
  -5  -5   3     1006.04     1024.26     13.30 o 
  -4  -5   3        7.04        5.87      0.56 o 
  -3  -5   3       25.69       23.97      0.69 o 
  -2  -5   3       26.70       28.72      0.85 o 
  -1  -5   3      164.30      175.70      2.98 o 
   0  -5   3      290.65      284.56      6.63 o 
   1  -5   3       17.02       21.39      0.72 o 
   2  -5   3       82.91       79.63      1.32 o 
   3  -5   3       34.75       34.72      1.48 o 
   4  -5   3        6.83        9.63      0.87 o 
   5  -5   3       12.69       10.89      1.44 o 
   6  -5   3        5.69        4.44      0.81 o 
   7  -5   3        3.54        1.25      0.69 o 
   8  -5   3        3.15        2.45      0.87 o 
   9  -5   3        2.19        3.17      0.95 o 
  10  -5   3        8.89        7.27      1.33 o 
 -10  -4   3        1.44        3.00      1.26 o 
  -9  -4   3        2.74        3.17      0.72 o 
  -8  -4   3        2.49        2.28      0.94 o 
  -7  -4   3        2.67        3.86      0.45 o 
  -6  -4   3        0.07       -0.18      0.26 o 
  -5  -4   3       18.19       19.01      0.65 o 
  -4  -4   3        5.55        4.77      0.37 o 
  -3  -4   3      493.55      536.59      5.89 o 
  -2  -4   3      112.95      121.56      1.69 o 
  -1  -4   3       63.36       57.08      0.86 o 
   0  -4   3      208.06      238.96      4.64 o 
   1  -4   3        2.57        3.06      0.31 o 
   2  -4   3      186.62      216.59      3.48 o 
   3  -4   3       18.00       23.67      1.43 o 
   4  -4   3       62.50       67.09      2.94 o 
   5  -4   3       11.58       13.32      1.50 o 
   6  -4   3       37.95       34.62      2.30 o 
   7  -4   3       43.61       45.20      2.87 o 
   8  -4   3        9.81       12.79      1.38 o 
   9  -4   3        0.74        0.93      0.76 o 
  10  -4   3        2.85        2.72      1.07 o 
 -10  -3   3        0.01       -0.29      0.62 o 
  -9  -3   3        6.01        8.21      1.45 o 
  -8  -3   3        0.00        0.15      0.41 o 
  -7  -3   3        0.16        0.16      0.34 o 
  -6  -3   3        3.84        2.30      0.34 o 
  -5  -3   3       42.08       44.18      0.84 o 
  -4  -3   3        1.16        2.42      0.33 o 
  -3  -3   3      283.41      321.32      4.39 o 
  -2  -3   3      304.75      295.17      3.32 o 
  -1  -3   3      296.93      327.31      3.91 o 
   0  -3   3     1574.71     1708.28     21.86 o 
   1  -3   3     1296.20     1409.21     26.22 o 
   2  -3   3      112.92      123.73      2.05 o 
   3  -3   3       93.00      106.15      3.74 o 
   4  -3   3       35.30       41.87      2.13 o 
   5  -3   3       85.95       98.18      4.02 o 
   6  -3   3        0.23        0.75      0.26 o 
   7  -3   3       20.45       26.20      2.22 o 
   8  -3   3        0.05        0.44      0.80 o 
   9  -3   3        4.05        6.13      1.13 o 
  10  -3   3        0.14        0.37      0.73 o 
 -10  -2   3        1.60        0.90      0.76 o 
  -9  -2   3        1.39        1.29      0.61 o 
  -8  -2   3        1.18        1.43      0.55 o 
  -7  -2   3        0.01       -0.06      0.36 o 
  -6  -2   3       10.71       10.18      0.47 o 
  -5  -2   3       29.09       33.08      0.82 o 
  -4  -2   3       75.81       96.59      1.37 o 
  -3  -2   3       43.22       57.00      0.85 o 
  -2  -2   3       34.97       46.33      0.76 o 
  -1  -2   3      567.63      547.75      7.22 o 
   0  -2   3      991.71     1061.17     15.73 o 
   1  -2   3      294.91      309.79     31.64 o 
   2  -2   3       17.06       23.44      0.79 o 
   3  -2   3      370.61      408.54      6.30 o 
   4  -2   3      105.22      111.26      1.93 o 
   5  -2   3        5.53        7.35      0.51 o 
   6  -2   3       53.35       50.86      2.77 o 
   8  -2   3       14.49       14.42      2.03 o 
   9  -2   3        1.81        1.37      1.09 o 
  10  -2   3        0.78        0.75      0.83 o 
 -10  -1   3        4.35        6.30      0.92 o 
  -9  -1   3        0.02        0.06      0.55 o 
  -8  -1   3        0.97        1.70      0.56 o 
  -7  -1   3        0.40       -0.23      0.45 o 
  -6  -1   3       86.40       76.85      1.62 o 
  -5  -1   3      101.31      101.41      1.53 o 
  -4  -1   3      307.10      350.56      4.34 o 
  -3  -1   3     1348.92     1548.61     16.20 o 
  -2  -1   3      352.37      368.48      6.65 o 
  -1  -1   3        8.75        5.53      0.27 o 
   0  -1   3      418.30      420.34      5.78 o 
   1  -1   3     2287.66     2351.01     43.74 o 
   2  -1   3       69.42       83.70      1.89 o 
   3  -1   3      239.71      271.62      5.44 o 
   4  -1   3      376.05      386.27      6.12 o 
   5  -1   3        0.76        0.25      0.24 o 
   6  -1   3        0.91        1.75      0.75 o 
   7  -1   3        2.13        2.25      0.88 o 
   8  -1   3        0.11        0.80      0.81 o 
   9  -1   3        0.00       -0.67      0.72 o 
  10  -1   3        4.26        6.05      1.58 o 
  11  -1   3        1.19        1.67      1.21 o 
 -10   0   3        0.25        0.92      0.85 o 
  -9   0   3        0.24       -0.47      0.63 o 
  -8   0   3        1.88        2.91      0.62 o 
  -7   0   3       25.44       26.77      1.18 o 
  -6   0   3      143.63      130.39      2.75 o 
  -5   0   3      216.88      239.64      3.62 o 
  -4   0   3      114.84      128.27      2.09 o 
  -3   0   3       99.23       90.79      1.33 o 
  -2   0   3      196.86      211.74      2.63 o 
  -1   0   3        0.29        0.10      0.14 o 
   0   0   3     1694.20     1790.54     20.31 o 
   1   0   3      164.33      193.92      2.14 o 
   2   0   3     2097.41     2135.07     39.85 o 
   5   0   3       26.50       26.91      1.74 o 
   6   0   3      181.66       -0.03      0.35 o 
   7   0   3      161.55      158.69      6.10 o 
   8   0   3      199.16      216.73      8.05 o 
   9   0   3        6.47        5.09      1.43 o 
  10   0   3        3.37        2.90      1.28 o 
  11   0   3        0.19       -0.50      1.04 o 
 -10   1   3        3.85        5.62      1.66 o 
  -9   1   3       14.31       13.66      1.42 o 
  -8   1   3       12.60       15.83      1.42 o 
  -7   1   3       36.52       32.52      1.66 o 
  -6   1   3       20.35       13.55      0.82 o 
  -5   1   3       47.78       54.86      1.72 o 
  -4   1   3      224.19      250.89      3.64 o 
  -3   1   3      219.44      213.95      3.10 o 
  -2   1   3       15.48        8.85      0.39 o 
  -1   1   3      613.16      622.82      8.04 o 
   0   1   3     2072.88     2179.33     27.25 o 
   1   1   3      109.75      107.24      1.40 o 
   2   1   3      345.01      386.03      5.04 o 
   3   1   3       14.48       14.70      0.32 o 
   4   1   3       65.13       62.28      1.28 o 
   5   1   3       87.81       88.36      1.74 o 
   6   1   3       18.70       20.44      1.23 o 
   7   1   3       29.82       23.20      1.96 o 
   8   1   3      192.11      213.31      7.91 o 
   9   1   3       40.84       40.24      3.02 o 
  10   1   3        0.14        0.13      1.09 o 
  11   1   3        1.07        1.27      1.32 o 
 -10   2   3        1.13        2.66      1.25 o 
  -9   2   3        8.52        7.94      1.16 o 
  -8   2   3       20.13       21.90      1.63 o 
  -7   2   3       82.26       83.92      2.80 o 
  -6   2   3        3.06        5.65      0.80 o 
  -5   2   3       31.96       28.06      1.35 o 
  -4   2   3      262.17      282.12      5.60 o 
  -3   2   3      181.85      215.19      3.44 o 
  -2   2   3     1393.96     1434.36     57.48 o 
  -1   2   3     1218.28     1266.86     18.89 o 
   0   2   3        8.17       15.99      0.46 o 
   1   2   3       99.34      104.99      1.61 o 
   2   2   3      464.14      490.72      5.76 o 
   3   2   3       20.73       23.78      0.52 o 
   4   2   3     1535.76     1766.07     22.43 o 
   5   2   3      378.30      430.76      6.86 o 
   6   2   3       15.44       17.43      1.17 o 
   7   2   3        0.12       -0.23      0.48 o 
   8   2   3       15.00       18.40      1.24 o 
   9   2   3       22.54       30.83      4.92 o 
  10   2   3        2.32        0.43      1.17 o 
  11   2   3       13.29        8.58      1.99 o 
  -9   3   3        0.56       -0.58      0.63 o 
  -8   3   3        5.50        3.62      0.85 o 
  -7   3   3       47.67       43.73      3.51 o 
  -6   3   3       90.95       83.90      2.65 o 
  -5   3   3      175.90      174.04      4.26 o 
  -3   3   3       23.52       24.22      0.71 o 
  -2   3   3      883.82      970.95     14.94 o 
  -1   3   3      688.40      724.50      9.51 o 
   0   3   3     1255.32     1356.99     17.22 o 
   2   3   3      233.65      247.15      3.09 o 
   3   3   3        8.32        4.07      0.26 o 
   4   3   3      825.18      939.52     10.90 o 
   5   3   3       49.21       51.94      1.07 o 
   6   3   3        1.20       -0.08      0.25 o 
   7   3   3       98.54       95.81      3.65 o 
   8   3   3        0.89        0.90      0.63 o 
   9   3   3        0.41        1.53      0.71 o 
  10   3   3       13.42       16.15      1.43 o 
  11   3   3        5.87        6.11      1.85 o 
  -9   4   3        0.01        0.17      0.74 o 
  -8   4   3        6.05        6.17      1.00 o 
  -7   4   3        4.87        5.79      0.86 o 
  -6   4   3       68.73       61.47      2.19 o 
  -5   4   3       63.19       64.95      2.18 o 
  -4   4   3       22.47       18.86      1.10 o 
  -2   4   3      338.62      384.12      6.20 o 
  -1   4   3       29.36       34.99      0.76 o 
   0   4   3      517.59      618.03     12.06 o 
   1   4   3       25.12       21.30      0.51 o 
   2   4   3      744.72      798.44      8.51 o 
   3   4   3      259.53      220.32      5.15 o 
   4   4   3       22.22       19.31      0.54 o 
   5   4   3       12.95       10.00      0.48 o 
   6   4   3       54.91       54.41      1.39 o 
   7   4   3       10.26       13.13      0.62 o 
   8   4   3        1.39        1.08      0.66 o 
   9   4   3        0.69        1.71      0.70 o 
  10   4   3        0.17        0.43      0.72 o 
  11   4   3        1.15        1.97      0.95 o 
  -9   5   3        1.67        2.35      1.04 o 
  -8   5   3        1.79        1.64      0.89 o 
  -7   5   3        5.22        6.74      1.10 o 
  -6   5   3       28.22       32.42      1.58 o 
  -5   5   3      464.40      467.52      9.83 o 
  -4   5   3      374.82      373.08      7.95 o 
  -3   5   3        0.18       -0.42      0.74 o 
  -1   5   3      317.25      324.18      4.52 o 
   0   5   3      327.57      318.28      6.65 o 
   1   5   3      535.56      582.03      7.68 o 
   2   5   3       47.33       63.23      0.97 o 
   3   5   3      231.51      245.61      2.91 o 
   4   5   3      123.53      133.49      1.79 o 
   5   5   3        5.13        4.17      0.56 o 
   6   5   3        9.44       12.23      0.58 o 
   7   5   3       11.74       12.02      0.67 o 
   8   5   3       32.06       34.24      1.35 o 
   9   5   3       18.87       22.09      1.25 o 
  10   5   3        1.77        2.28      0.89 o 
  11   5   3        0.64        0.88      0.92 o 
  -8   6   3        0.09        0.88      0.72 o 
  -7   6   3        5.45        5.05      0.87 o 
  -6   6   3       12.40       14.31      1.53 o 
  -5   6   3        5.48        5.05      0.78 o 
  -4   6   3       14.70       14.04      1.11 o 
  -3   6   3       35.77       37.17      1.57 o 
  -2   6   3       75.90       76.24      2.28 o 
  -1   6   3       26.76       26.05      3.22 o 
   0   6   3      322.20      319.09      6.77 o 
   1   6   3       23.79       22.79      0.89 o 
   2   6   3      343.90      352.70      4.40 o 
   3   6   3       24.79       25.93      0.65 o 
   4   6   3      106.52      106.86      1.55 o 
   5   6   3       46.36       39.57      0.96 o 
   6   6   3       29.48       21.66      0.76 o 
   7   6   3       24.93       24.16      0.94 o 
   8   6   3        4.28        5.37      0.55 o 
   9   6   3        3.70        4.64      0.74 o 
  10   6   3        0.42        1.42      0.68 o 
  -8   7   3        0.61       -0.47      0.77 o 
  -7   7   3        8.30       11.79      1.25 o 
  -6   7   3        2.86        2.99      0.77 o 
  -5   7   3       27.98       29.10      3.23 o 
  -4   7   3       25.64       30.34      1.49 o 
  -3   7   3       11.16       12.05      1.48 o 
  -2   7   3       10.15       11.45      0.98 o 
  -1   7   3       91.67       92.30      2.67 o 
   0   7   3        0.06        0.93      0.50 o 
   1   7   3        0.02        0.16      0.52 o 
   2   7   3        0.45        0.14      0.26 o 
   3   7   3      162.24      163.08      2.36 o 
   4   7   3      190.87      200.06      2.55 o 
   5   7   3       17.97       14.69      0.65 o 
   6   7   3       64.16       59.72      1.26 o 
   7   7   3       11.94       12.10      0.65 o 
   8   7   3        0.68        0.97      0.54 o 
   9   7   3        0.40        0.97      1.19 o 
  10   7   3        0.46       -0.28      0.72 o 
  -7   8   3        0.00       -0.02      0.64 o 
  -6   8   3        0.13        0.81      0.69 o 
  -5   8   3        7.88       11.80      1.17 o 
  -4   8   3       52.07       53.20      2.08 o 
  -3   8   3       17.34       17.11      1.28 o 
  -2   8   3       43.34       45.65      3.09 o 
  -1   8   3        0.27       -0.01      0.49 o 
   0   8   3       13.04       12.63      1.08 o 
   1   8   3       87.49       86.28      2.60 o 
   2   8   3      315.01      328.73      4.87 o 
   3   8   3      254.27      256.45      3.43 o 
   4   8   3        9.83        9.72      0.62 o 
   5   8   3       18.97       18.30      0.78 o 
   6   8   3        0.51        0.88      0.43 o 
   7   8   3        1.24        0.65      0.45 o 
   8   8   3        0.40       -0.25      0.54 o 
   9   8   3        0.08       -0.62      0.62 o 
  -6   9   3        1.85        2.46      0.93 o 
  -5   9   3        2.92        3.44      0.93 o 
  -4   9   3        7.18        8.55      1.07 o 
  -3   9   3        1.36        0.56      0.59 o 
  -2   9   3       39.43       44.44      2.22 o 
  -1   9   3       93.20       97.67      3.18 o 
   0   9   3        2.15        1.34      0.81 o 
   1   9   3        0.02       -0.46      0.46 o 
   2   9   3      121.76      118.68      4.56 o 
   3   9   3       80.24       85.79      2.11 o 
   4   9   3        0.75        0.67      0.36 o 
   5   9   3       16.51       14.33      0.86 o 
   6   9   3        3.30        3.75      0.63 o 
   7   9   3        6.84        5.55      0.71 o 
   8   9   3        0.04       -0.08      0.55 o 
   9   9   3        0.49        0.34      0.63 o 
  -5  10   3        3.85        5.27      1.22 o 
  -4  10   3        6.36        3.38      1.08 o 
  -3  10   3        0.52        1.56      0.85 o 
  -2  10   3        0.10        0.83      0.80 o 
  -1  10   3       17.47       19.13      1.95 o 
   0  10   3       38.26       44.43      2.67 o 
   1  10   3       31.95       34.45      1.59 o 
   2  10   3        0.11        0.05      0.58 o 
   3  10   3       15.82       14.55      1.24 o 
   4  10   3        3.06        2.99      0.64 o 
   5  10   3        1.68        1.58      0.50 o 
   6  10   3        0.25        0.23      0.53 o 
   7  10   3        0.28       -0.38      0.56 o 
   8  10   3       27.94       31.43      3.69 o 
  -4  11   3        2.35        4.51      1.20 o 
  -3  11   3       10.43       10.51      1.60 o 
  -2  11   3       15.10       14.81      1.86 o 
  -1  11   3        3.90        4.95      1.26 o 
   0  11   3        5.41        4.68      1.24 o 
   1  11   3        7.05        6.86      0.95 o 
   2  11   3        9.65       11.67      1.17 o 
   3  11   3        1.21        1.51      0.75 o 
   4  11   3        6.52        6.34      0.83 o 
   5  11   3        9.86        9.38      1.10 o 
   6  11   3        0.14       -0.73      0.73 o 
   7  11   3        3.81        3.05      0.87 o 
  -2  12   3        1.97        0.33      0.95 o 
  -1  12   3        8.69        9.26      1.62 o 
   0  12   3        6.95        9.47      1.68 o 
   1  12   3        0.54        0.52      0.94 o 
   2  12   3        2.17        3.52      0.91 o 
   3  12   3        0.09        1.30      0.82 o 
   4  12   3       19.57       20.06      2.16 o 
   5  12   3        0.68       -0.44      0.78 o 
  -3 -12   4        1.41        0.80      0.93 o 
  -2 -12   4        1.98        2.28      0.87 o 
  -1 -12   4        0.03       -0.85      0.85 o 
   0 -12   4        0.34        1.17      1.06 o 
   1 -12   4        1.14       -0.12      0.89 o 
   2 -12   4        3.72        4.47      1.15 o 
  -5 -11   4        0.17        0.85      0.89 o 
  -4 -11   4        0.14       -0.80      0.80 o 
  -3 -11   4        0.48        0.06      0.78 o 
  -2 -11   4        0.11        0.90      0.72 o 
  -1 -11   4        1.18        1.96      1.09 o 
   0 -11   4        0.80        1.03      0.91 o 
   1 -11   4        0.02       -0.69      0.72 o 
   2 -11   4        0.37       -0.27      0.70 o 
   3 -11   4        0.96        0.66      0.76 o 
   4 -11   4        0.68        0.26      0.67 o 
  -6 -10   4        1.83        0.74      1.70 o 
  -5 -10   4        0.48        1.64      0.86 o 
  -4 -10   4        1.22        0.99      0.67 o 
  -3 -10   4        0.51       -0.20      0.68 o 
  -2 -10   4        3.32        2.60      0.76 o 
  -1 -10   4        2.79        2.79      1.03 o 
   0 -10   4        5.25        7.16      1.27 o 
   1 -10   4        2.75        3.29      0.97 o 
   2 -10   4        0.34        1.48      0.76 o 
   3 -10   4        0.14       -0.58      0.58 o 
   4 -10   4        3.56        1.54      0.70 o 
   5 -10   4       12.67       13.50      1.18 o 
   6 -10   4        0.24       -0.32      0.52 o 
  -7  -9   4        0.09        0.12      0.61 o 
  -6  -9   4        0.64       -0.12      0.58 o 
  -5  -9   4        2.38        1.57      0.62 o 
  -4  -9   4        0.09       -0.55      0.55 o 
  -3  -9   4        3.59        5.65      1.42 o 
  -2  -9   4        3.93        2.92      0.73 o 
  -1  -9   4        0.01       -0.16      0.53 o 
   0  -9   4        2.47       -0.29      0.70 o 
   1  -9   4        1.11        0.08      0.63 o 
   2  -9   4       10.35       12.79      1.32 o 
   3  -9   4        0.68        1.43      0.64 o 
   4  -9   4       11.16       10.17      1.02 o 
   5  -9   4        0.23        0.05      0.48 o 
  -8  -8   4        1.56        0.98      0.81 o 
  -7  -8   4        1.43        0.28      0.61 o 
  -6  -8   4        2.14        2.51      0.72 o 
  -5  -8   4        0.08        0.00      0.48 o 
  -4  -8   4        2.11        1.86      0.48 o 
  -3  -8   4       13.87       14.86      1.32 o 
  -2  -8   4        5.46        4.63      0.77 o 
  -1  -8   4        7.55        7.33      0.80 o 
   0  -8   4        0.86        0.80      0.67 o 
   1  -8   4       37.52       34.59      1.88 o 
   2  -8   4       10.13        7.99      1.03 o 
   3  -8   4        6.92        4.15      0.74 o 
   4  -8   4       36.08       36.89      1.59 o 
   5  -8   4        0.09       -0.35      0.35 o 
  -8  -7   4        3.89        5.21      0.77 o 
  -7  -7   4       22.12       21.61      1.56 o 
  -6  -7   4       16.97       19.52      1.03 o 
  -5  -7   4      141.92      141.05      3.32 o 
  -4  -7   4       81.50       83.90      1.72 o 
  -3  -7   4        0.40        0.95      0.34 o 
  -2  -7   4       84.36       93.45      2.08 o 
  -1  -7   4       25.08       27.89      1.27 o 
   0  -7   4       22.25       23.90      1.64 o 
   1  -7   4       19.30       18.15      1.30 o 
   2  -7   4        1.94        2.49      0.66 o 
   3  -7   4        9.75        7.53      0.81 o 
   4  -7   4        3.23        2.54      0.49 o 
  -9  -6   4        0.47        1.24      0.82 o 
  -8  -6   4        6.77        6.30      0.77 o 
  -7  -6   4        1.07        1.59      0.57 o 
  -6  -6   4       66.96       64.90      1.49 o 
  -5  -6   4       26.79       28.81      0.96 o 
  -4  -6   4       30.59       34.26      1.04 o 
  -3  -6   4        0.39        0.48      0.36 o 
  -2  -6   4       47.73       47.85      1.16 o 
  -1  -6   4       37.89       45.15      1.46 o 
   0  -6   4       56.57       64.13      1.72 o 
   1  -6   4      110.58       -0.02      0.18 o 
   2  -6   4        6.26        4.73      0.68 o 
   3  -6   4        9.20        7.70      0.50 o 
   4  -6   4        5.28        6.53      0.35 o 
   5  -6   4       10.67        8.26      0.92 o 
   6  -6   4       11.86       13.65      1.25 o 
   7  -6   4        8.01        7.15      1.32 o 
   8  -6   4        0.65       -0.20      0.74 o 
   9  -6   4        1.13        1.18      0.86 o 
  -9  -5   4        5.61        6.42      1.91 o 
  -8  -5   4       10.32       12.04      0.85 o 
  -7  -5   4       21.91       20.62      1.08 o 
  -6  -5   4        3.17        2.61      0.48 o 
  -5  -5   4        7.56        4.96      0.53 o 
  -4  -5   4       21.14       24.61      0.80 o 
  -3  -5   4       74.40       82.42      1.59 o 
  -2  -5   4       85.56       87.51      1.55 o 
  -1  -5   4        1.05        1.01      0.36 o 
   0  -5   4        2.31        2.09      0.31 o 
   1  -5   4       49.67       58.95      2.01 o 
   2  -5   4       18.05       22.62      0.70 o 
   3  -5   4       32.54       37.67      0.89 o 
   4  -5   4       44.62       44.94      2.33 o 
   5  -5   4       16.75       15.61      1.65 o 
   6  -5   4       55.67       64.88      3.38 o 
   7  -5   4        4.48        5.30      0.94 o 
   8  -5   4        0.01        1.11      0.72 o 
   9  -5   4        1.29       -0.04      0.78 o 
  10  -5   4        0.00        0.06      0.91 o 
  -9  -4   4        1.51        1.47      0.80 o 
  -8  -4   4        0.87        2.26      0.76 o 
  -7  -4   4        0.05       -0.24      0.43 o 
  -6  -4   4       26.54       29.71      0.90 o 
  -5  -4   4       14.61       13.84      0.60 o 
  -4  -4   4        3.51        2.48      0.32 o 
  -3  -4   4      202.30       63.82      2.46 o 
  -2  -4   4       73.18       86.42      1.35 o 
  -1  -4   4       20.19       22.94      0.46 o 
   0  -4   4      236.45      228.70      3.18 o 
   1  -4   4        0.16        0.46      0.20 o 
   2  -4   4      795.59      818.18     12.50 o 
   3  -4   4      365.72      405.01      6.35 o 
   4  -4   4        2.30        3.83      0.79 o 
   5  -4   4        0.08       -0.51      0.51 o 
   6  -4   4       28.16       32.25      0.82 o 
   7  -4   4        0.39        0.53      0.56 o 
   8  -4   4        0.69        1.50      1.04 o 
   9  -4   4        1.27        0.67      0.79 o 
  10  -4   4        0.14       -0.01      0.86 o 
 -10  -3   4        0.37       -0.65      1.06 o 
  -9  -3   4        5.82        7.12      1.16 o 
  -8  -3   4        0.31        0.36      0.43 o 
  -7  -3   4       14.59       14.63      0.66 o 
  -6  -3   4       25.35       32.07      0.91 o 
  -5  -3   4       15.05       15.59      0.62 o 
  -4  -3   4        1.16        0.85      0.32 o 
  -3  -3   4        8.43       10.06      0.45 o 
  -2  -3   4      111.45      102.81      1.93 o 
  -1  -3   4      165.29      168.34      2.19 o 
   0  -3   4       40.86       39.95      0.79 o 
   1  -3   4      268.08      298.64      8.56 o 
   2  -3   4     3819.99     3403.51    474.02 o 
   3  -3   4      427.84      435.42      8.71 o 
   4  -3   4       10.72       13.57      0.48 o 
   5  -3   4       27.44       27.56      0.74 o 
   6  -3   4       42.77       41.53      1.36 o 
   7  -3   4        7.94       11.26      1.64 o 
   8  -3   4        0.88       -0.41      0.84 o 
   9  -3   4        0.39       -0.35      1.00 o 
  10  -3   4        2.61        2.69      1.03 o 
 -10  -2   4        2.68        1.90      0.77 o 
  -9  -2   4        0.10       -0.10      0.57 o 
  -8  -2   4        3.60        3.81      0.95 o 
  -7  -2   4       44.71       43.48      1.29 o 
  -6  -2   4        1.73        2.92      0.49 o 
  -5  -2   4        1.28        1.02      0.33 o 
  -4  -2   4       42.75       46.32      1.98 o 
  -3  -2   4       51.36       57.99      0.98 o 
  -2  -2   4      317.72      351.93      3.92 o 
  -1  -2   4      284.00      319.20      5.07 o 
   0  -2   4        4.62        4.45      0.29 o 
   1  -2   4      153.42      155.62      2.59 o 
   2  -2   4      111.83      122.47      3.61 o 
   3  -2   4        0.02       -0.23      0.23 o 
   4  -2   4       13.63       18.23      0.60 o 
   5  -2   4       65.94       54.99      1.55 o 
   6  -2   4        6.50        7.02      0.75 o 
   7  -2   4        4.61        6.23      1.27 o 
   8  -2   4        0.04        1.09      0.96 o 
   9  -2   4        0.95        1.99      1.19 o 
  10  -2   4        0.32       -0.29      1.01 o 
 -10  -1   4        0.36        0.23      1.06 o 
  -9  -1   4        3.06        4.24      1.04 o 
  -8  -1   4       10.75        7.44      0.81 o 
  -7  -1   4       76.77       55.64      1.99 o 
  -6  -1   4        5.05        5.89      0.56 o 
  -5  -1   4        0.43        0.82      0.29 o 
  -4  -1   4        5.13        8.40      0.45 o 
  -3  -1   4       18.32       12.76      0.45 o 
  -2  -1   4      962.65     1116.06     11.78 o 
  -1  -1   4        2.96        4.12      0.25 o 
   0  -1   4       31.08       26.03      0.64 o 
   1  -1   4      814.22      853.75      9.62 o 
   2  -1   4        8.08       -0.05      0.10 o 
   3  -1   4      227.28      212.98      4.49 o 
   4  -1   4        0.19        0.14      0.27 o 
   5  -1   4      140.58      146.52      3.26 o 
   6  -1   4       14.09       13.74      3.27 o 
   7  -1   4        0.26        0.38      0.74 o 
   8  -1   4        9.70        7.35      1.46 o 
   9  -1   4        7.04        6.14      1.50 o 
  10  -1   4        2.96        0.13      1.02 o 
  11  -1   4        0.43        2.21      1.32 o 
 -10   0   4        0.16        0.72      0.66 o 
  -9   0   4       12.54       14.25      1.15 o 
  -8   0   4       10.14        9.46      0.89 o 
  -7   0   4       21.40       18.35      1.09 o 
  -6   0   4       80.70       74.85      1.93 o 
  -5   0   4       67.15       59.89      1.67 o 
  -4   0   4      127.47      105.64      1.58 o 
  -3   0   4      219.62      222.60      2.60 o 
  -2   0   4        4.60        5.04      0.31 o 
  -1   0   4      269.25      265.25      3.01 o 
   0   0   4       44.25       54.42      0.97 o 
   1   0   4      150.16      179.57      2.49 o 
   2   0   4      156.67      144.06      2.71 o 
   3   0   4       15.89       17.04      0.76 o 
   4   0   4      265.27      292.28      6.05 o 
   5   0   4       93.49       32.45      1.51 o 
   7   0   4      128.46      136.30      5.52 o 
   8   0   4       23.67       21.35      2.29 o 
   9   0   4       76.16       67.41      3.91 o 
  10   0   4       16.35       16.93      2.36 o 
  11   0   4        0.01        0.53      1.16 o 
  -9   1   4        0.55        2.39      0.85 o 
  -8   1   4       17.20       15.00      1.43 o 
  -7   1   4       38.64       42.91      2.06 o 
  -6   1   4       33.72       36.31      1.33 o 
  -5   1   4       52.32       60.22      1.62 o 
  -4   1   4        8.62        8.10      0.51 o 
  -3   1   4      681.39      649.19      6.88 o 
  -2   1   4      397.45      392.87      4.30 o 
   0   1   4       37.43       29.48      1.82 o 
   1   1   4      557.74      574.74      7.38 o 
   2   1   4      962.68     1044.01     13.13 o 
   3   1   4     1126.25     1267.90     14.12 o 
   4   1   4      625.45      666.88      9.98 o 
   5   1   4        3.08        3.13      0.40 o 
   6   1   4        9.72       12.71      1.08 o 
   7   1   4       53.54       47.33      2.84 o 
   8   1   4      173.19      176.68      6.91 o 
   9   1   4        0.15       -0.39      0.87 o 
  10   1   4        2.69        1.90      1.18 o 
  11   1   4        0.38        1.77      1.35 o 
  -9   2   4       12.08       12.14      1.40 o 
  -8   2   4       37.03       38.49      1.98 o 
  -7   2   4        4.53        4.77      0.86 o 
  -6   2   4      149.10      145.16      3.96 o 
  -5   2   4      122.61      129.57      2.72 o 
  -4   2   4       34.74       31.30      3.32 o 
  -3   2   4       92.56      118.46      1.97 o 
  -2   2   4      198.78      214.70      4.63 o 
  -1   2   4      344.52      331.28      3.93 o 
   0   2   4       15.66       12.51      0.78 o 
   1   2   4     1141.31     1183.47     13.74 o 
   2   2   4      959.64      916.14      9.71 o 
   3   2   4      132.00      139.54      1.90 o 
   4   2   4       52.47       57.27      1.07 o 
   5   2   4       78.55       93.65      1.94 o 
   6   2   4        3.34        5.82      0.57 o 
   7   2   4       28.45       26.28      1.34 o 
   8   2   4        4.26        5.60      0.82 o 
   9   2   4       15.32       16.69      1.31 o 
  10   2   4       31.35       38.67      3.08 o 
  11   2   4        0.94       -0.06      1.28 o 
  -9   3   4        3.03        3.60      0.95 o 
  -8   3   4        0.05        0.19      0.65 o 
  -7   3   4       25.20       24.45      1.55 o 
  -6   3   4       13.18       14.65      1.25 o 
  -5   3   4       70.57       69.29      2.35 o 
  -4   3   4      257.57      243.55     12.64 o 
  -3   3   4      415.40      382.76      7.49 o 
  -2   3   4      172.88      175.22      2.67 o 
  -1   3   4       53.14       56.69      0.80 o 
   0   3   4     2145.54     2502.68     28.38 o 
   1   3   4     1296.02     1411.14     21.10 o 
   2   3   4        1.39        0.65      0.18 o 
   3   3   4      268.25      287.44      3.29 o 
   4   3   4        0.27        0.25      0.22 o 
   5   3   4        0.09        0.02      0.26 o 
   6   3   4       22.94       31.66      1.24 o 
   7   3   4      109.75      122.11      2.57 o 
   8   3   4        0.19        0.44      0.53 o 
   9   3   4        2.44        1.72      0.73 o 
  10   3   4        0.11       -0.38      0.68 o 
  11   3   4        0.09        0.46      0.88 o 
  -9   4   4        1.04        0.21      0.91 o 
  -8   4   4        4.52        3.33      0.88 o 
  -7   4   4        1.85        1.54      0.89 o 
  -6   4   4       13.52       15.35      1.30 o 
  -5   4   4        9.65       10.35      1.34 o 
  -4   4   4      215.17      223.76      5.25 o 
  -3   4   4      296.99      304.67      5.22 o 
  -2   4   4      122.65      121.29      1.99 o 
  -1   4   4      212.86      197.17      2.96 o 
   0   4   4       68.86       69.09      1.17 o 
   1   4   4        7.17        8.95      0.43 o 
   2   4   4      224.92      262.49      3.05 o 
   3   4   4        4.60        6.49      0.38 o 
   4   4   4        0.26        0.27      0.24 o 
   5   4   4      112.13      118.81      1.77 o 
   6   4   4        2.43        2.58      0.51 o 
   7   4   4        1.79        0.76      0.28 o 
   8   4   4        0.10       -0.31      0.45 o 
   9   4   4        1.72        2.57      0.77 o 
  10   4   4        6.26        6.87      1.06 o 
  11   4   4       13.20       17.55      1.61 o 
  -8   5   4       11.73       12.16      1.34 o 
  -7   5   4        5.57        4.86      1.25 o 
  -6   5   4        0.09       -0.14      1.07 o 
  -5   5   4        0.45        0.74      0.54 o 
  -4   5   4       59.87       60.70      2.80 o 
  -3   5   4      206.84      209.52      4.94 o 
  -2   5   4       12.23       13.79      0.75 o 
  -1   5   4      160.13      174.46      3.75 o 
   0   5   4        9.37       14.03      1.00 o 
   1   5   4      235.11      263.72      3.77 o 
   2   5   4        0.12        0.28      0.21 o 
   3   5   4      143.03      166.38      2.32 o 
   4   5   4        0.00        0.66      0.27 o 
   5   5   4        4.08        5.16      0.43 o 
   6   5   4       95.80       86.03      1.47 o 
   7   5   4       19.98       16.76      0.78 o 
   8   5   4        4.41        3.77      0.70 o 
   9   5   4        1.68        1.85      0.71 o 
  10   5   4        0.27        1.17      0.80 o 
  11   5   4        4.36        5.83      1.16 o 
  -8   6   4        1.78        1.57      0.81 o 
  -7   6   4        4.73        5.24      0.98 o 
  -6   6   4       24.92       23.84      1.56 o 
  -5   6   4       58.02       61.71      2.30 o 
  -4   6   4        3.10        2.07      0.74 o 
  -3   6   4        6.27        7.33      1.21 o 
  -2   6   4        0.15        0.08      0.48 o 
  -1   6   4        0.16        1.00      0.48 o 
   0   6   4      112.22      113.95      3.16 o 
   1   6   4        3.48        3.66      0.56 o 
   2   6   4      505.32      479.93      5.88 o 
   3   6   4       26.41       29.63      0.92 o 
   4   6   4       10.85       11.70      0.54 o 
   5   6   4       24.94       24.39      0.78 o 
   6   6   4        1.05        0.80      0.35 o 
   7   6   4       55.57       49.21      1.28 o 
   8   6   4        0.66        1.07      0.43 o 
   9   6   4        4.56        4.60      0.76 o 
  10   6   4        0.02        0.43      0.63 o 
  -7   7   4        2.82        3.56      0.90 o 
  -6   7   4       10.36       11.37      1.47 o 
  -5   7   4        8.65        9.58      1.08 o 
  -4   7   4       23.31       23.50      2.21 o 
  -3   7   4      103.34       98.43      2.99 o 
  -2   7   4        0.57        0.64      0.53 o 
  -1   7   4      117.70      129.93      3.49 o 
   0   7   4        3.52        3.75      0.72 o 
   1   7   4       53.25       60.44      1.77 o 
   2   7   4     1013.37     1033.57     12.12 o 
   3   7   4        0.02        0.19      0.33 o 
   4   7   4       15.67       13.63      0.57 o 
   5   7   4       46.39       48.71      1.08 o 
   6   7   4       18.73       17.68      0.75 o 
   7   7   4        4.43        5.62      0.59 o 
   8   7   4        3.32        2.68      0.71 o 
   9   7   4        7.95        9.84      1.12 o 
  10   7   4        2.36        2.84      0.91 o 
  -6   8   4        2.28        2.52      0.86 o 
  -5   8   4        0.01       -0.26      0.57 o 
  -4   8   4        9.47       13.35      1.31 o 
  -3   8   4        4.47        6.49      0.94 o 
  -2   8   4      201.69      195.76      4.92 o 
  -1   8   4        5.96        6.21      0.90 o 
   0   8   4       20.43       19.22      1.35 o 
   1   8   4      218.88      213.54      7.81 o 
   2   8   4        6.94        7.05      0.61 o 
   3   8   4        8.74        7.32      0.49 o 
   4   8   4        3.22        3.01      0.42 o 
   5   8   4        1.87        2.37      0.39 o 
   6   8   4       52.35       55.59      1.35 o 
   7   8   4       30.59       34.11      1.10 o 
   8   8   4        0.68        0.70      0.56 o 
   9   8   4        7.07        7.05      0.80 o 
  -6   9   4        1.73        2.50      0.89 o 
  -5   9   4       26.78       31.12      1.87 o 
  -4   9   4        8.68        7.46      1.08 o 
  -3   9   4        0.93        3.16      0.82 o 
  -2   9   4       75.31       77.48      2.72 o 
  -1   9   4        0.16        0.62      0.61 o 
   0   9   4       31.88       31.77      1.70 o 
   1   9   4        6.57        6.66      0.74 o 
   2   9   4       39.47       34.29      4.39 o 
   3   9   4       83.26       81.12      2.04 o 
   4   9   4        0.25       -0.34      0.34 o 
   5   9   4        0.76        0.78      0.47 o 
   6   9   4        0.79       -0.14      0.62 o 
   7   9   4        0.32       -0.39      0.53 o 
   8   9   4       15.51       15.11      1.88 o 
   9   9   4        0.88        1.45      0.69 o 
  -5  10   4        7.51        7.31      1.42 o 
  -4  10   4        2.62        0.79      0.98 o 
  -3  10   4       26.47       31.82      2.37 o 
  -2  10   4        2.79        4.11      1.17 o 
  -1  10   4        4.84        6.85      1.37 o 
   0  10   4       11.56       11.49      1.61 o 
   1  10   4        1.01        0.27      0.61 o 
   2  10   4        5.60        6.33      1.06 o 
   3  10   4       21.03       21.43      1.89 o 
   4  10   4        3.90        2.49      0.63 o 
   5  10   4       16.10       14.82      1.04 o 
   6  10   4        8.65       10.90      0.86 o 
   7  10   4        4.57        3.73      0.72 o 
   8  10   4        2.41        5.93      1.32 o 
  -3  11   4        0.98        0.34      0.88 o 
  -2  11   4        7.50        9.49      1.59 o 
  -1  11   4       27.91       36.30      2.63 o 
   0  11   4        3.23        1.93      1.12 o 
   1  11   4        4.14        5.98      0.93 o 
   2  11   4       15.69       14.94      1.32 o 
   3  11   4        8.42        6.58      1.04 o 
   4  11   4        0.57       -0.70      0.70 o 
   5  11   4        0.01       -0.12      0.73 o 
   6  11   4       13.19       11.78      1.25 o 
   7  11   4        0.26        0.24      0.59 o 
  -1  12   4        0.29       -0.55      0.89 o 
   0  12   4       20.05       21.55      2.38 o 
   1  12   4        8.20       10.50      1.25 o 
   2  12   4        0.15       -0.40      0.95 o 
   3  12   4        4.92        3.00      1.68 o 
   4  12   4        3.50        3.87      1.32 o 
   5  12   4        0.69        0.68      0.93 o 
  -2 -12   5        2.91        2.98      1.09 o 
  -1 -12   5        0.12        1.27      1.14 o 
   0 -12   5        0.05        1.39      1.13 o 
   1 -12   5        0.13        0.86      1.07 o 
   2 -12   5        0.00       -0.41      0.84 o 
  -4 -11   5        0.00       -0.70      1.16 o 
  -3 -11   5        0.92       -0.22      1.43 o 
  -2 -11   5        0.25       -0.19      0.85 o 
  -1 -11   5        2.52        2.42      1.20 o 
   0 -11   5        1.68        1.59      1.03 o 
   1 -11   5        0.11        0.09      0.82 o 
   2 -11   5        0.04       -0.71      0.71 o 
   3 -11   5        4.91        5.81      1.13 o 
   4 -11   5        6.97        7.25      1.14 o 
  -6 -10   5        0.57       -0.90      0.90 o 
  -5 -10   5        1.78        2.66      1.05 o 
  -4 -10   5        0.81        0.73      0.69 o 
  -3 -10   5        1.79        1.26      0.78 o 
  -2 -10   5        0.93        1.82      0.81 o 
  -1 -10   5        1.63        2.10      1.02 o 
   0 -10   5        3.01        1.90      1.00 o 
   1 -10   5       11.44        9.34      1.38 o 
   2 -10   5        2.70        2.54      0.91 o 
   3 -10   5        0.94       -0.49      0.64 o 
   4 -10   5        0.02        0.55      0.67 o 
   5 -10   5        2.58        3.50      0.80 o 
   6 -10   5        3.46        3.80      0.80 o 
  -7  -9   5        2.87        1.44      0.94 o 
  -6  -9   5        1.12        1.88      0.64 o 
  -5  -9   5        2.94        3.74      1.69 o 
  -4  -9   5        8.93        5.77      0.87 o 
  -3  -9   5        2.16        1.47      1.40 o 
  -2  -9   5        1.57        0.60      0.66 o 
  -1  -9   5        2.62        2.22      0.77 o 
   0  -9   5       35.26       33.60      2.23 o 
   1  -9   5        0.55       -0.24      0.63 o 
   2  -9   5        0.67        1.00      0.72 o 
   3  -9   5       10.68        9.24      1.15 o 
   4  -9   5        0.83        1.39      0.65 o 
   5  -9   5        0.81        0.22      0.57 o 
   6  -9   5        8.97        9.88      0.90 o 
  -7  -8   5        0.28        0.54      0.62 o 
  -6  -8   5        0.94        1.32      0.62 o 
  -5  -8   5        5.03        3.91      0.65 o 
  -4  -8   5       11.90       14.31      0.77 o 
  -3  -8   5       71.53       77.77      2.05 o 
  -2  -8   5        0.77       -0.27      0.60 o 
  -1  -8   5        0.25        0.33      0.54 o 
   0  -8   5       39.60       43.68      2.38 o 
   1  -8   5        5.04        5.73      1.01 o 
   2  -8   5        2.45        1.81      0.74 o 
   3  -8   5       14.86        9.71      1.07 o 
   4  -8   5        0.12        0.75      0.53 o 
   5  -8   5        1.11       -0.08      0.46 o 
  -8  -7   5        0.47        0.02      0.61 o 
  -7  -7   5        0.18        0.18      0.55 o 
  -6  -7   5        2.18        3.26      0.73 o 
  -5  -7   5        6.61        7.04      0.73 o 
  -4  -7   5       95.96      105.14      2.04 o 
  -3  -7   5       28.74       33.25      0.96 o 
  -2  -7   5       11.42       11.68      0.83 o 
  -1  -7   5       27.98       29.69      1.36 o 
   0  -7   5        0.08       -0.16      0.60 o 
   1  -7   5       10.12        9.50      1.14 o 
   2  -7   5        0.96        0.61      0.62 o 
   3  -7   5        0.80        0.76      0.53 o 
   4  -7   5        7.59        7.48      0.82 o 
   5  -7   5       10.50        9.10      0.79 o 
  -8  -6   5        0.60        0.02      0.57 o 
  -7  -6   5        0.00        0.18      0.57 o 
  -6  -6   5        5.79        6.87      0.63 o 
  -5  -6   5        0.01       -0.38      0.38 o 
  -4  -6   5       79.70       87.75      1.79 o 
  -3  -6   5        8.93       13.24      0.69 o 
  -2  -6   5       24.72       25.23      1.08 o 
  -1  -6   5        1.47        1.51      0.47 o 
   0  -6   5        3.30        2.48      0.77 o 
   1  -6   5        3.62        3.41      0.79 o 
   2  -6   5        3.62        3.38      0.72 o 
   3  -6   5       17.49       22.33      1.31 o 
   4  -6   5        3.08        2.56      0.51 o 
   5  -6   5        0.55        1.23      0.61 o 
   6  -6   5        1.96        1.06      0.86 o 
   7  -6   5        0.56        1.47      0.71 o 
   8  -6   5        1.19        1.44      1.12 o 
   9  -6   5        0.20        0.37      0.88 o 
  -9  -5   5        0.00        0.12      0.79 o 
  -8  -5   5        2.58        3.46      0.65 o 
  -7  -5   5        0.21        0.73      0.53 o 
  -6  -5   5        0.94       -0.18      0.41 o 
  -5  -5   5        4.06        4.64      0.53 o 
  -4  -5   5        3.64        4.77      0.49 o 
  -3  -5   5       11.11       11.37      0.84 o 
  -2  -5   5        5.33        5.08      0.45 o 
  -1  -5   5       34.08       29.22      2.93 o 
   0  -5   5        1.90        1.43      0.37 o 
   2  -5   5      337.22      350.89      9.71 o 
   3  -5   5       16.32       16.59      0.83 o 
   4  -5   5       30.98       28.69      1.92 o 
   5  -5   5       17.28       19.07      0.87 o 
   6  -5   5       10.56        8.82      0.65 o 
   7  -5   5       10.93       10.00      0.75 o 
   8  -5   5        6.08        6.92      1.52 o 
   9  -5   5        0.05        0.27      0.75 o 
  10  -5   5        0.02        0.08      0.90 o 
  -9  -4   5        0.01       -0.07      0.75 o 
  -8  -4   5        1.93        1.53      0.75 o 
  -7  -4   5        0.00       -0.27      0.45 o 
  -6  -4   5        3.37        3.05      0.57 o 
  -5  -4   5        0.01       -0.30      0.52 o 
  -4  -4   5        1.31        1.20      0.41 o 
  -3  -4   5        2.94        1.74      0.53 o 
  -2  -4   5       47.48       59.23      1.10 o 
  -1  -4   5       22.88       21.37      0.72 o 
   0  -4   5       86.70       80.14      1.39 o 
   1  -4   5      291.72      315.35      5.07 o 
   2  -4   5      433.71      476.03     12.83 o 
   3  -4   5        3.65        5.32      0.42 o 
   4  -4   5        8.13        6.74      0.43 o 
   5  -4   5        8.63        9.71      0.50 o 
   6  -4   5        4.16        6.61      0.61 o 
   7  -4   5        0.46        0.74      0.42 o 
   8  -4   5        0.30        1.29      1.02 o 
   9  -4   5        1.00        0.85      1.13 o 
  10  -4   5        0.07       -0.42      0.78 o 
  -9  -3   5       11.38        9.94      1.69 o 
  -8  -3   5        3.94        2.54      0.62 o 
  -7  -3   5        0.04        0.55      0.36 o 
  -6  -3   5        0.49        0.49      0.34 o 
  -5  -3   5       55.27       55.98      1.08 o 
  -4  -3   5        0.34        0.19      0.29 o 
  -3  -3   5      137.59      168.57      2.04 o 
  -2  -3   5      419.14      474.18      6.49 o 
  -1  -3   5       27.65       28.25      0.68 o 
   0  -3   5      396.70      430.17      5.10 o 
   1  -3   5      152.93      166.58      2.42 o 
   2  -3   5      278.10      244.01      7.15 o 
   3  -3   5       46.38       48.16      1.24 o 
   4  -3   5        0.24        0.42      0.25 o 
   5  -3   5        3.73        3.31      0.52 o 
   6  -3   5        2.02        1.40      0.74 o 
   7  -3   5        1.76        1.03      0.45 o 
   8  -3   5        0.32        1.85      1.08 o 
   9  -3   5        0.28       -0.21      0.92 o 
  10  -3   5        0.69        2.27      1.36 o 
  -9  -2   5        1.28        1.05      0.67 o 
  -8  -2   5        0.05        0.89      0.58 o 
  -7  -2   5        3.54        2.44      0.52 o 
  -6  -2   5        6.50        5.22      0.46 o 
  -5  -2   5       76.51       68.18      2.41 o 
  -4  -2   5      137.29      144.31      2.33 o 
  -3  -2   5      142.72      158.91      2.28 o 
  -2  -2   5       37.38       48.46      0.89 o 
  -1  -2   5      249.28      293.77      4.74 o 
   0  -2   5        3.20        4.51      0.26 o 
   1  -2   5       16.50       11.53      0.53 o 
   2  -2   5      140.74      166.59      3.64 o 
   3  -2   5      178.13      169.12      3.71 o 
   4  -2   5      439.99      462.51      7.39 o 
   5  -2   5       11.74       12.98      0.86 o 
   6  -2   5      132.52      122.38      3.08 o 
   7  -2   5        5.89        7.24      0.78 o 
   8  -2   5       12.25       12.02      1.78 o 
   9  -2   5       16.86       17.98      2.38 o 
  10  -2   5        3.83        3.97      1.52 o 
  -9  -1   5        8.08        7.42      0.97 o 
  -8  -1   5        0.66        0.76      0.58 o 
  -7  -1   5       14.86       17.47      1.14 o 
  -6  -1   5       65.24       62.56      1.53 o 
  -5  -1   5      173.65      146.16      2.32 o 
  -4  -1   5       96.01       91.24      1.36 o 
  -3  -1   5       25.68       28.19      0.70 o 
  -2  -1   5       80.43       64.61      1.29 o 
  -1  -1   5        5.15        1.92      0.37 o 
   0  -1   5      388.03      403.97      5.52 o 
   1  -1   5      962.44     1046.66     12.01 o 
   2  -1   5        0.54        0.81      0.22 o 
   3  -1   5      128.35      139.91      3.19 o 
   4  -1   5        0.86        0.31      0.31 o 
   6  -1   5      210.95      229.57      5.17 o 
   7  -1   5        0.69        0.96      0.80 o 
   8  -1   5      171.32      180.06      7.12 o 
   9  -1   5       98.54      106.80      5.22 o 
  10  -1   5        7.13        4.36      1.53 o 
  11  -1   5        2.55        0.90      1.28 o 
  -9   0   5        1.73        1.20      0.73 o 
  -8   0   5       21.22       18.23      1.22 o 
  -7   0   5       19.38       20.16      1.20 o 
  -6   0   5        5.94        5.23      0.66 o 
  -5   0   5        0.41        1.94      0.45 o 
  -4   0   5      175.90      177.29      2.48 o 
  -3   0   5       39.78       38.22      0.76 o 
  -2   0   5       77.94       69.53      1.09 o 
  -1   0   5      202.41      198.05      2.39 o 
   0   0   5       40.47       36.41      0.76 o 
   1   0   5       19.33       14.76      0.47 o 
   2   0   5       44.70       67.80      0.92 o 
   3   0   5      234.51      261.66      3.68 o 
   4   0   5       87.29       89.56      1.50 o 
   5   0   5      149.18      161.80      3.61 o 
   6   0   5       23.77       26.15      1.52 o 
   7   0   5       31.78       34.24      2.43 o 
   8   0   5       37.30       40.15      2.87 o 
   9   0   5        2.17        3.53      1.31 o 
  10   0   5        7.97        7.31      1.70 o 
  11   0   5        0.36       -0.61      1.06 o 
  -9   1   5        0.32        2.61      1.06 o 
  -8   1   5        6.80        7.39      0.88 o 
  -7   1   5        2.68        3.22      0.65 o 
  -6   1   5       15.77       19.91      1.12 o 
  -5   1   5       28.70       23.93      1.07 o 
  -4   1   5        0.54        0.35      0.34 o 
  -3   1   5      311.74      373.93      4.65 o 
  -2   1   5       91.55       98.71      1.51 o 
  -1   1   5       83.58       96.66      1.50 o 
   0   1   5     1774.36     1867.73     19.49 o 
   1   1   5       48.99       43.93      0.83 o 
   2   1   5      316.23      368.63      4.47 o 
   3   1   5       36.46       35.50      0.70 o 
   4   1   5      108.24      128.18      2.07 o 
   5   1   5      414.57      486.76      7.51 o 
   6   1   5       95.89       97.37      3.33 o 
   7   1   5        0.00       -0.54      0.54 o 
   8   1   5        0.17       -0.18      0.88 o 
   9   1   5        6.37        6.67      1.53 o 
  10   1   5       21.59       22.51      2.68 o 
  11   1   5        1.47       -1.04      1.04 o 
  -9   2   5        1.50        0.61      0.80 o 
  -8   2   5        6.46        6.14      1.10 o 
  -7   2   5       14.16       15.37      1.42 o 
  -6   2   5        1.18        0.67      0.49 o 
  -5   2   5       15.22       15.01      0.93 o 
  -4   2   5      223.08      219.87      4.10 o 
  -3   2   5        9.21       10.78      0.59 o 
  -2   2   5        0.85        1.46      0.20 o 
  -1   2   5      616.16      718.74      9.45 o 
   0   2   5      337.98      358.64      4.76 o 
   1   2   5       15.51       12.50      0.95 o 
   2   2   5      381.64      397.54      4.75 o 
   3   2   5       20.57       18.19      0.48 o 
   4   2   5        1.13        0.14      0.21 o 
   5   2   5       32.62       35.45      1.12 o 
   6   2   5       55.65       60.67      1.57 o 
   7   2   5        0.48        1.12      0.58 o 
   8   2   5       13.01        8.74      1.91 o 
   9   2   5        1.86        2.67      1.21 o 
  10   2   5        4.93        4.29      1.41 o 
  11   2   5        8.53        5.28      1.71 o 
  -9   3   5        1.86        1.87      1.16 o 
  -8   3   5        1.89        2.54      0.88 o 
  -7   3   5        5.39        5.77      1.34 o 
  -6   3   5        2.92        1.52      0.67 o 
  -5   3   5       46.54       47.52      1.48 o 
  -4   3   5     1020.09      989.90     15.64 o 
  -3   3   5      170.09      177.54      3.16 o 
  -2   3   5       65.69       65.27      1.48 o 
  -1   3   5      137.79      137.54      2.20 o 
   0   3   5      208.97      225.53      3.29 o 
   1   3   5       73.67       85.83      1.37 o 
   2   3   5        8.85       11.79      0.40 o 
   3   3   5      186.42      187.90      2.14 o 
   4   3   5      327.76      346.09      4.29 o 
   5   3   5       22.27       21.61      0.74 o 
   6   3   5        0.74        0.47      0.48 o 
   7   3   5       17.72       19.15      2.51 o 
   8   3   5        7.41        8.39      0.99 o 
   9   3   5        0.14        0.32      0.66 o 
  10   3   5        5.11        6.26      1.40 o 
  11   3   5        0.25        0.88      0.86 o 
  -8   4   5        8.20        7.60      1.17 o 
  -7   4   5        2.04        3.68      0.86 o 
  -6   4   5       11.04       13.07      1.28 o 
  -5   4   5       31.25       33.02      1.64 o 
  -4   4   5      157.04      158.54      4.15 o 
  -3   4   5       60.93       70.06      1.77 o 
  -2   4   5      426.86      410.27      5.80 o 
  -1   4   5       18.51       27.80      1.52 o 
   0   4   5      243.58      267.75      5.60 o 
   1   4   5      516.06      501.48      6.83 o 
   2   4   5      122.88      141.13      2.03 o 
   3   4   5        4.13        5.78      0.40 o 
   4   4   5       70.32       73.71      1.47 o 
   5   4   5        0.35        0.56      0.30 o 
   6   4   5       15.31       15.34      0.70 o 
   7   4   5       11.62        7.62      0.73 o 
   8   4   5       12.58       13.32      1.22 o 
   9   4   5        9.72       10.65      1.19 o 
  10   4   5        2.07        1.98      0.95 o 
  11   4   5        0.51        0.33      0.86 o 
  -8   5   5       17.18       21.03      2.88 o 
  -7   5   5        0.02       -0.59      0.59 o 
  -6   5   5       38.83       39.11      1.94 o 
  -5   5   5        2.85        2.98      0.75 o 
  -4   5   5       47.50       49.08      1.99 o 
  -3   5   5       47.10       44.30      1.66 o 
  -2   5   5       15.20       15.32      0.87 o 
  -1   5   5       31.20       25.95      1.02 o 
   0   5   5      428.75      402.13      6.45 o 
   1   5   5       52.60       44.40      0.93 o 
   2   5   5        7.17        9.13      0.93 o 
   3   5   5      170.35      189.67      2.64 o 
   4   5   5       30.69       34.48      0.81 o 
   5   5   5       42.82       47.87      1.04 o 
   6   5   5       84.00       72.47      1.52 o 
   7   5   5       44.02       37.58      1.17 o 
   8   5   5       12.97       13.11      0.97 o 
   9   5   5        1.85        0.94      0.60 o 
  10   5   5        0.94        0.79      0.79 o 
  11   5   5        0.04       -0.74      0.74 o 
  -7   6   5        0.16        1.62      1.03 o 
  -6   6   5        4.03        4.95      0.91 o 
  -5   6   5        3.50        2.94      0.78 o 
  -4   6   5       61.29       62.62      2.34 o 
  -3   6   5       64.04       63.25      2.27 o 
  -2   6   5       55.51       56.22      4.02 o 
  -1   6   5       84.16       67.91      2.31 o 
   0   6   5       35.45       31.12      2.64 o 
   1   6   5       25.57       22.32      0.72 o 
   2   6   5       65.34       56.78      0.98 o 
   3   6   5      182.28      183.42      2.37 o 
   4   6   5      678.40      677.14      7.49 o 
   5   6   5       34.67       40.58      1.10 o 
   6   6   5       16.76       14.91      0.67 o 
   7   6   5        0.16       -0.10      0.39 o 
   8   6   5       10.13        9.63      0.67 o 
   9   6   5        0.34        1.11      0.61 o 
  10   6   5        0.06       -0.06      0.62 o 
  -7   7   5        8.91        6.68      1.30 o 
  -6   7   5        2.37        2.08      0.85 o 
  -5   7   5        7.09        7.91      1.28 o 
  -4   7   5       17.17       19.92      1.58 o 
  -3   7   5       59.53       53.09      2.15 o 
  -2   7   5        0.05        0.35      0.56 o 
  -1   7   5       69.73       70.44      2.43 o 
   0   7   5      113.61       90.97      2.80 o 
   1   7   5       11.22        9.39      0.77 o 
   2   7   5       79.72       73.71      1.34 o 
   3   7   5      220.90      230.29      3.19 o 
   4   7   5      167.56      166.49      2.35 o 
   5   7   5       18.81       21.27      0.78 o 
   6   7   5      151.33      152.98      2.36 o 
   7   7   5        8.64        7.22      0.64 o 
   8   7   5        0.77        0.67      0.47 o 
   9   7   5        0.05        0.11      0.60 o 
  10   7   5        0.70        0.16      1.22 o 
  -6   8   5       23.31       24.73      1.86 o 
  -5   8   5        9.16       10.53      1.72 o 
  -4   8   5        4.68        5.35      2.11 o 
  -3   8   5       11.16       10.90      1.21 o 
  -2   8   5        3.84        4.29      0.85 o 
  -1   8   5        8.30        8.48      1.08 o 
   0   8   5       69.56       74.89      2.55 o 
   1   8   5       33.17       36.05      1.73 o 
   2   8   5       83.30       74.03      1.67 o 
   3   8   5        0.41        0.67      0.33 o 
   4   8   5       11.63       12.28      0.65 o 
   5   8   5        7.98       10.15      0.70 o 
   6   8   5        0.00       -0.37      0.37 o 
   7   8   5       48.56       49.98      1.38 o 
   8   8   5       16.16       14.41      0.97 o 
   9   8   5        1.55        2.12      0.65 o 
  -5   9   5        2.63        4.50      1.01 o 
  -4   9   5       20.56       22.44      2.27 o 
  -3   9   5       29.44       32.21      2.82 o 
  -2   9   5        0.70        0.87      0.70 o 
  -1   9   5        1.19        1.30      0.71 o 
   0   9   5       39.21       35.13      1.82 o 
   1   9   5       44.48       45.96      1.57 o 
   2   9   5       17.89       20.50      1.13 o 
   3   9   5        4.44        4.13      0.56 o 
   4   9   5       30.97       29.69      1.72 o 
   5   9   5        1.18        1.57      0.51 o 
   6   9   5        2.15        2.64      0.59 o 
   7   9   5        4.81        4.71      0.69 o 
   8   9   5        7.76       10.45      0.91 o 
   9   9   5       47.19       55.75      1.76 o 
  -4  10   5        6.57        5.27      1.10 o 
  -3  10   5        2.86        0.79      0.98 o 
  -2  10   5       29.11       31.76      2.42 o 
  -1  10   5       18.58       21.06      2.22 o 
   0  10   5        1.32        1.73      0.99 o 
   1  10   5       10.29        9.38      1.03 o 
   2  10   5        9.03        7.56      1.00 o 
   3  10   5       13.01       14.35      1.02 o 
   4  10   5        0.23       -0.38      0.61 o 
   5  10   5       42.04       42.92      1.72 o 
   6  10   5        0.20        0.07      0.53 o 
   7  10   5        4.10        3.48      0.70 o 
   8  10   5       13.09       13.58      1.23 o 
  -3  11   5        1.95        1.16      1.00 o 
  -2  11   5        6.05        5.75      1.40 o 
  -1  11   5        3.27        2.61      1.15 o 
   0  11   5       10.35       11.84      1.86 o 
   1  11   5        6.99        6.21      1.00 o 
   2  11   5        1.05        1.57      0.76 o 
   3  11   5        1.65       -0.24      0.68 o 
   4  11   5        1.41        1.36      0.80 o 
   5  11   5       22.88       22.48      1.55 o 
   6  11   5        0.20       -0.64      0.76 o 
   0  12   5        8.03        8.28      1.67 o 
   1  12   5        0.17       -0.67      0.76 o 
   2  12   5       22.28       19.69      2.38 o 
   3  12   5        1.57        1.53      1.90 o 
   4  12   5        0.04        0.09      0.84 o 
  -4 -11   6        0.00        3.07      1.47 o 
  -3 -11   6        0.06        1.31      1.08 o 
  -2 -11   6        0.58       -0.18      0.81 o 
  -1 -11   6        2.97        1.30      1.18 o 
   0 -11   6        1.22        0.32      0.95 o 
   1 -11   6        1.89        2.64      1.14 o 
   2 -11   6        0.02       -0.16      0.86 o 
   3 -11   6        0.06        0.13      0.84 o 
   4 -11   6        3.48        4.79      1.08 o 
  -5 -10   6        0.59        1.04      0.95 o 
  -4 -10   6        0.58        0.69      0.89 o 
  -3 -10   6        1.07       -0.01      1.68 o 
  -2 -10   6        1.03        0.14      0.75 o 
  -1 -10   6        0.49        0.43      0.69 o 
   0 -10   6        0.21       -0.86      0.86 o 
   1 -10   6        1.32        0.56      0.88 o 
   2 -10   6        0.33        0.96      0.83 o 
   3 -10   6        2.23        3.59      0.99 o 
   4 -10   6        1.43        0.21      0.74 o 
   5 -10   6        3.78        2.82      0.84 o 
  -6  -9   6        0.07        0.25      0.68 o 
  -5  -9   6        3.80        3.90      1.04 o 
  -4  -9   6       17.63       16.90      1.54 o 
  -3  -9   6        5.02        3.97      0.94 o 
  -2  -9   6        0.24        0.39      0.69 o 
  -1  -9   6        5.99        7.95      1.05 o 
   0  -9   6        0.01       -0.71      0.76 o 
   1  -9   6        7.44        6.55      1.27 o 
   2  -9   6        9.50        6.08      1.13 o 
   3  -9   6        2.28        1.50      0.81 o 
   4  -9   6        0.30        0.65      0.68 o 
   5  -9   6        0.90        0.64      0.64 o 
   6  -9   6        0.55       -0.23      0.60 o 
  -7  -8   6        0.04        0.87      0.78 o 
  -6  -8   6        7.33        6.31      0.80 o 
  -5  -8   6        6.94        6.32      0.73 o 
  -4  -8   6       61.10       66.03      8.20 o 
  -3  -8   6       28.47       30.04      1.95 o 
  -2  -8   6        2.19        2.00      0.73 o 
  -1  -8   6        1.30        1.87      0.69 o 
   0  -8   6        2.37        2.26      0.97 o 
   1  -8   6        0.02       -0.69      0.69 o 
   2  -8   6       10.13        9.04      1.21 o 
   3  -8   6        0.45        0.93      0.72 o 
   4  -8   6        0.00       -0.23      0.58 o 
   5  -8   6        2.60        2.73      0.73 o 
   6  -8   6        0.36        0.51      0.58 o 
  -7  -7   6        3.61        2.46      0.83 o 
  -6  -7   6        9.64       10.09      1.29 o 
  -5  -7   6        4.21        4.71      0.69 o 
  -4  -7   6        0.01       -0.24      0.47 o 
  -3  -7   6        0.73        0.51      0.58 o 
  -2  -7   6        0.24        0.53      0.52 o 
  -1  -7   6        6.75        5.17      0.78 o 
   0  -7   6       13.30       16.06      1.78 o 
   1  -7   6        0.01       -0.09      0.63 o 
   2  -7   6        0.98        1.70      0.69 o 
   3  -7   6        2.08        0.63      0.61 o 
   4  -7   6        1.13        0.82      0.59 o 
   5  -7   6        0.73       -0.42      0.50 o 
   6  -7   6        1.82        2.45      0.62 o 
   7  -7   6        6.30        6.33      0.79 o 
  -8  -6   6        2.73        3.57      0.72 o 
  -7  -6   6        4.03        5.85      0.76 o 
  -6  -6   6        2.12        2.74      0.63 o 
  -5  -6   6        1.12        1.32      0.55 o 
  -4  -6   6       36.97       36.63      1.28 o 
  -3  -6   6        0.00        0.37      0.49 o 
  -2  -6   6       58.22       61.79      2.93 o 
  -1  -6   6        4.02        5.10      0.84 o 
   0  -6   6       12.57       15.84      1.04 o 
   1  -6   6        0.01        0.81      0.67 o 
   2  -6   6        0.81        1.84      0.73 o 
   3  -6   6       41.79       42.28      2.00 o 
   4  -6   6       26.96       30.74      1.59 o 
   5  -6   6        0.00        0.20      0.48 o 
   6  -6   6        3.20        2.20      0.60 o 
   7  -6   6        8.26        7.74      1.01 o 
   8  -6   6        0.08        0.40      0.56 o 
   9  -6   6        0.10       -0.23      0.85 o 
  -8  -5   6        0.54        0.48      0.58 o 
  -7  -5   6        0.02       -0.55      0.55 o 
  -6  -5   6        5.33        5.79      0.60 o 
  -5  -5   6       20.10       24.55      0.95 o 
  -4  -5   6        0.10       -0.21      0.45 o 
  -3  -5   6       23.93       28.47      1.46 o 
  -2  -5   6       17.71       21.47      0.81 o 
  -1  -5   6       25.96       28.20      1.19 o 
   0  -5   6       35.60       35.55      1.38 o 
   1  -5   6        7.28        9.24      0.91 o 
   2  -5   6      106.06      113.38      3.92 o 
   3  -5   6      320.52      314.68      6.53 o 
   4  -5   6       94.13       96.85      2.52 o 
   5  -5   6        0.08       -0.06      0.38 o 
   6  -5   6        0.01       -0.11      0.40 o 
   7  -5   6        7.63        7.27      0.96 o 
   8  -5   6        1.94        2.73      0.59 o 
   9  -5   6        0.01       -0.03      1.07 o 
  -8  -4   6        3.16        1.82      1.46 o 
  -7  -4   6        0.01       -0.48      0.48 o 
  -6  -4   6        9.70        9.39      0.78 o 
  -5  -4   6        0.00        0.24      0.40 o 
  -4  -4   6        9.02        8.54      0.60 o 
  -3  -4   6        5.34        5.53      0.62 o 
  -2  -4   6       11.59       11.04      0.56 o 
  -1  -4   6       13.99       16.74      0.72 o 
   0  -4   6       45.04       59.73      1.23 o 
   1  -4   6        5.89        5.69      0.59 o 
   3  -4   6       82.35       90.50      3.22 o 
   4  -4   6      200.01      211.05      5.76 o 
   5  -4   6        1.55        1.53      0.48 o 
   6  -4   6        4.22        3.49      0.59 o 
   7  -4   6        0.00        0.12      0.49 o 
   8  -4   6        0.00        0.24      0.48 o 
   9  -4   6        4.25        5.62      1.65 o 
  10  -4   6        0.48        0.90      1.27 o 
  -9  -3   6        2.95        2.75      1.92 o 
  -8  -3   6        2.45        3.17      0.87 o 
  -7  -3   6        3.64        2.86      0.78 o 
  -6  -3   6       73.23       62.55      1.48 o 
  -5  -3   6        3.27        2.53      0.41 o 
  -4  -3   6       33.04       38.42      1.18 o 
  -3  -3   6        0.12       -0.14      0.32 o 
  -1  -3   6      194.88      218.59      2.90 o 
   0  -3   6      204.95      244.42      3.30 o 
   1  -3   6       13.16       16.93      0.74 o 
   2  -3   6       14.08       16.96      0.66 o 
   4  -3   6      249.68      243.54      5.27 o 
   5  -3   6       63.33       68.24      2.04 o 
   6  -3   6       27.28       26.09      1.22 o 
   7  -3   6        0.16       -0.04      0.44 o 
   8  -3   6        1.97        2.42      0.66 o 
   9  -3   6       17.58       24.71      2.75 o 
  10  -3   6        0.08        0.04      1.21 o 
  -9  -2   6        2.21        3.06      0.97 o 
  -8  -2   6        1.38        1.22      0.56 o 
  -7  -2   6       19.19       16.17      0.96 o 
  -6  -2   6       58.23       48.72      1.15 o 
  -5  -2   6        1.22        0.66      0.35 o 
  -4  -2   6       60.70       61.88      1.65 o 
  -3  -2   6        1.50        1.27      0.29 o 
  -2  -2   6        5.77        7.40      0.75 o 
  -1  -2   6       84.16       87.23      1.31 o 
   0  -2   6      278.53      307.49      3.85 o 
   1  -2   6       15.32       15.15      0.60 o 
   2  -2   6      214.02      228.23      3.28 o 
   3  -2   6        6.06        2.94      0.28 o 
   5  -2   6      260.95      276.26      5.98 o 
   6  -2   6      152.90      157.70      3.87 o 
   7  -2   6       29.12       27.59      2.02 o 
   8  -2   6        3.50        5.65      1.32 o 
   9  -2   6        0.84        0.33      1.01 o 
  10  -2   6       11.72       11.05      2.14 o 
  -9  -1   6        6.00        5.94      0.93 o 
  -8  -1   6       15.11       17.63      1.64 o 
  -7  -1   6        0.52        0.45      0.54 o 
  -6  -1   6        0.47        0.30      0.41 o 
  -5  -1   6       66.72       69.41      1.35 o 
  -4  -1   6       18.31       15.48      0.60 o 
  -3  -1   6      114.55      119.22      2.12 o 
  -2  -1   6      456.73      470.97      5.79 o 
  -1  -1   6        8.37        9.50      0.62 o 
   0  -1   6        4.76       11.01      0.82 o 
   1  -1   6       19.14       19.36      0.56 o 
   2  -1   6      548.35      597.73      8.01 o 
   3  -1   6        1.30        2.13      0.30 o 
   4  -1   6       20.76       21.42      0.92 o 
   6  -1   6       27.88       29.03      4.08 o 
   7  -1   6      103.27      119.52      3.30 o 
   8  -1   6       59.15       60.89      3.63 o 
   9  -1   6        0.35        0.08      1.01 o 
  10  -1   6        6.74        4.54      1.57 o 
  -9   0   6       22.62       28.26      1.62 o 
  -8   0   6       10.84        9.14      1.00 o 
  -7   0   6        0.05        0.20      0.62 o 
  -6   0   6       43.65       41.41      1.73 o 
  -5   0   6       28.45       28.83      1.33 o 
  -4   0   6      117.37      127.25      2.23 o 
  -3   0   6        0.21       -0.09      0.25 o 
  -2   0   6       88.48       78.60      1.39 o 
  -1   0   6       17.34       19.82      0.71 o 
   0   0   6      113.92      114.16      1.74 o 
   1   0   6        9.51       14.73      0.44 o 
   2   0   6       54.38       38.47      0.76 o 
   3   0   6      300.69      309.58      4.38 o 
   4   0   6      189.43      217.78      3.23 o 
   5   0   6      103.16      111.05      2.26 o 
   6   0   6        1.55        1.92      0.58 o 
   7   0   6       40.76       44.94      1.82 o 
   8   0   6        8.28        7.67      1.59 o 
   9   0   6       48.98       49.31      3.39 o 
  10   0   6        0.80        0.06      1.04 o 
  11   0   6        0.06       -0.96      0.96 o 
  -9   1   6        0.37        1.16      0.98 o 
  -8   1   6        0.61        1.31      0.67 o 
  -7   1   6        3.30        4.62      1.90 o 
  -6   1   6       40.38       38.57      1.47 o 
  -5   1   6       29.58       26.29      1.15 o 
  -4   1   6        6.49        7.43      0.60 o 
  -3   1   6      164.09      156.96      2.27 o 
  -2   1   6      250.57      250.73      3.28 o 
  -1   1   6        5.02        4.12      0.33 o 
   0   1   6       61.47       64.83      1.30 o 
   1   1   6      591.98      611.61      7.38 o 
   2   1   6      712.68      791.46      8.47 o 
   3   1   6       37.03       32.14      0.72 o 
   4   1   6        0.55        0.55      0.32 o 
   5   1   6        1.70        2.17      0.48 o 
   6   1   6        0.04       -0.12      0.40 o 
   7   1   6        0.54       -0.52      0.60 o 
   8   1   6       26.73       28.18      2.75 o 
   9   1   6        5.26        6.59      1.54 o 
  10   1   6        0.10        0.09      1.06 o 
  11   1   6        3.86        2.93      1.44 o 
  -8   2   6        7.81        8.18      1.01 o 
  -7   2   6        0.12       -0.39      0.50 o 
  -6   2   6       13.68       15.10      1.05 o 
  -5   2   6       22.02       15.88      1.02 o 
  -4   2   6       30.80       30.67      1.04 o 
  -3   2   6        0.96        1.19      0.39 o 
  -2   2   6      300.45      291.92      3.78 o 
  -1   2   6      183.38      186.58      2.54 o 
   0   2   6        6.33        3.95      0.35 o 
   1   2   6        0.38        0.19      0.23 o 
   2   2   6      293.10      316.07      3.37 o 
   3   2   6      113.48       98.97      1.46 o 
   4   2   6       24.83       25.12      0.97 o 
   5   2   6        2.33        3.54      0.51 o 
   6   2   6        6.60        7.27      0.88 o 
   7   2   6        0.35       -0.03      1.21 o 
   8   2   6        0.10        0.07      0.61 o 
   9   2   6        0.92        0.46      0.91 o 
  10   2   6        0.27        0.70      1.03 o 
  11   2   6        0.55        0.39      1.33 o 
  -8   3   6        0.00        0.21      0.75 o 
  -7   3   6       11.65       13.02      1.39 o 
  -6   3   6        0.66        1.19      0.69 o 
  -5   3   6        0.17        0.92      0.50 o 
  -4   3   6        0.02        0.22      0.44 o 
  -3   3   6       29.37       32.25      1.02 o 
  -2   3   6      475.10      472.52      7.87 o 
  -1   3   6       18.80       17.82      0.73 o 
   0   3   6      302.25      332.38      4.63 o 
   1   3   6        9.98       10.39      0.50 o 
   2   3   6        5.03        9.95      0.51 o 
   3   3   6      141.81      141.40      2.10 o 
   4   3   6       11.41       14.73      0.52 o 
   5   3   6        2.26        1.90      0.36 o 
   6   3   6       19.59       19.36      1.00 o 
   7   3   6       41.81       44.59      3.37 o 
   8   3   6        0.46        0.51      0.63 o 
   9   3   6        4.83        3.05      0.79 o 
  10   3   6        0.97        0.32      1.15 o 
  11   3   6        0.48        1.68      0.88 o 
  -8   4   6        1.65        1.62      1.06 o 
  -7   4   6       16.72       16.74      2.21 o 
  -6   4   6       10.49        9.87      1.19 o 
  -5   4   6       13.37       11.97      1.23 o 
  -4   4   6       31.09       29.47      1.20 o 
  -3   4   6        5.51        5.44      0.64 o 
  -2   4   6       66.38       60.21      1.66 o 
  -1   4   6       34.19       31.54      0.89 o 
   0   4   6       38.71       32.86      0.78 o 
   1   4   6      227.74      212.61      3.85 o 
   2   4   6      238.51      259.67      3.42 o 
   3   4   6       57.24       59.11      1.21 o 
   4   4   6        0.01        0.43      0.25 o 
   5   4   6       66.85       65.17      1.20 o 
   6   4   6        0.38        0.14      0.33 o 
   7   4   6       28.20       27.67      1.17 o 
   8   4   6       17.92       15.21      1.91 o 
   9   4   6        0.03       -0.02      0.63 o 
  10   4   6        0.67        0.73      0.82 o 
  11   4   6        0.13        0.14      1.01 o 
  -7   5   6        0.60        0.46      1.97 o 
  -6   5   6        8.93        9.44      1.20 o 
  -5   5   6       51.80       53.15      3.95 o 
  -4   5   6       40.83       41.78      3.20 o 
  -3   5   6        0.19        0.04      0.40 o 
  -2   5   6      143.33      136.13      3.75 o 
  -1   5   6       10.86        6.36      0.66 o 
   0   5   6       46.30       58.10      1.41 o 
   1   5   6       42.95       48.03      1.07 o 
   2   5   6       33.00       36.85      1.22 o 
   3   5   6     2375.49     2336.42     24.48 o 
   4   5   6        6.53        6.83      0.58 o 
   5   5   6       22.15       19.49      0.74 o 
   6   5   6       14.70       15.20      0.76 o 
   7   5   6       14.70       15.83      0.77 o 
   8   5   6       12.70       11.05      0.92 o 
   9   5   6        0.28        0.55      0.74 o 
  10   5   6        1.41        1.77      1.09 o 
  -7   6   6        9.60        8.99      1.67 o 
  -6   6   6        7.11        5.91      1.08 o 
  -5   6   6       17.43       16.26      1.44 o 
  -4   6   6        1.87        2.12      0.75 o 
  -3   6   6       41.73       43.97      1.96 o 
  -2   6   6       24.96       32.20      1.64 o 
  -1   6   6      127.07      105.01      3.16 o 
   0   6   6       55.02       51.99      2.03 o 
   1   6   6        3.93        6.09      0.49 o 
   2   6   6      119.16      124.73      1.75 o 
   3   6   6      113.84      114.88      1.69 o 
   4   6   6        0.27        0.56      0.34 o 
   5   6   6      242.21      249.73      3.42 o 
   6   6   6        7.03        8.87      0.57 o 
   7   6   6        0.83        0.22      0.42 o 
   8   6   6       21.19       24.35      0.95 o 
   9   6   6        1.78        1.86      0.67 o 
  10   6   6        0.94        1.19      0.73 o 
  -6   7   6        2.92        3.85      1.04 o 
  -5   7   6       13.38       11.79      1.48 o 
  -4   7   6        3.07        3.27      0.82 o 
  -3   7   6       21.74       23.67      1.68 o 
  -2   7   6        9.49        9.45      1.22 o 
  -1   7   6      233.87      207.00      5.23 o 
   0   7   6       11.59        5.74      1.04 o 
   1   7   6       74.23       69.03      3.13 o 
   2   7   6       35.22       30.73      0.89 o 
   3   7   6        1.93        3.06      0.41 o 
   4   7   6       15.19       16.99      0.70 o 
   5   7   6       33.80       39.13      1.78 o 
   6   7   6        1.69        1.58      0.41 o 
   7   7   6       90.72       97.74      2.02 o 
   8   7   6        0.12        0.05      0.61 o 
   9   7   6        2.01        1.88      0.90 o 
  10   7   6        2.59        3.58      0.84 o 
  -5   8   6        1.16        1.17      0.86 o 
  -4   8   6       43.23       51.45      2.37 o 
  -3   8   6       18.12       18.72      1.57 o 
  -2   8   6        0.79        0.57      0.64 o 
  -1   8   6       72.11       64.49      2.49 o 
   0   8   6       25.62       24.20      2.29 o 
   1   8   6        7.80        6.90      1.01 o 
   2   8   6        2.91        1.33      0.45 o 
   3   8   6       42.82       40.77      1.03 o 
   4   8   6       28.65       29.29      0.99 o 
   5   8   6       11.98       12.01      0.86 o 
   6   8   6       13.51       14.64      0.73 o 
   7   8   6        1.00        0.40      0.47 o 
   8   8   6        0.39       -0.15      0.61 o 
   9   8   6       22.33       23.51      1.62 o 
  -4   9   6       17.42       13.49      2.66 o 
  -3   9   6        0.02        0.39      0.72 o 
  -2   9   6       20.98       25.13      1.86 o 
  -1   9   6       12.16       11.60      1.41 o 
   0   9   6        0.84        0.57      0.74 o 
   1   9   6       30.33       27.19      1.54 o 
   2   9   6       17.60       16.58      0.93 o 
   3   9   6        8.80        8.90      0.74 o 
   4   9   6       13.28       14.46      0.79 o 
   5   9   6        0.11        0.25      0.52 o 
   6   9   6        0.27        0.00      0.51 o 
   7   9   6        0.48       -0.07      0.64 o 
   8   9   6        2.13        2.22      0.88 o 
  -3  10   6        1.76        1.46      1.06 o 
  -2  10   6        7.48        5.59      1.13 o 
  -1  10   6        7.48        7.27      1.19 o 
   0  10   6       22.18       20.64      2.23 o 
   1  10   6       12.90       15.58      1.33 o 
   2  10   6        5.61        6.49      0.98 o 
   3  10   6       41.73       38.54      2.49 o 
   4  10   6       12.31       10.80      1.13 o 
   5  10   6        0.75        0.51      0.51 o 
   6  10   6        0.09       -0.46      0.55 o 
   7  10   6       10.88       10.34      0.91 o 
  -2  11   6        1.12        2.50      1.18 o 
  -1  11   6       14.22       13.36      1.97 o 
   0  11   6        1.86       -0.61      0.97 o 
   1  11   6       39.17       43.11      5.99 o 
   2  11   6        2.40        2.21      0.84 o 
   3  11   6        0.53       -0.59      0.85 o 
   4  11   6        2.60        1.83      1.46 o 
   5  11   6        5.89        4.44      0.96 o 
   6  11   6        0.02       -0.08      0.80 o 
   1  12   6       26.19       27.82      1.93 o 
   2  12   6        1.85        1.40      0.89 o 
   3  12   6        6.28        7.74      1.63 o 
  -2 -11   7        0.01       -0.02      0.84 o 
  -1 -11   7        0.12       -0.98      0.98 o 
   0 -11   7        0.02       -0.48      0.99 o 
   1 -11   7        4.71        2.28      1.13 o 
   2 -11   7        2.11        0.42      1.02 o 
   3 -11   7        0.01       -0.82      0.82 o 
  -4 -10   7        0.25       -0.86      0.86 o 
  -3 -10   7        0.13        1.33      0.92 o 
  -2 -10   7        4.61        4.07      1.75 o 
  -1 -10   7        0.81       -0.71      0.71 o 
   0 -10   7        0.74       -0.55      0.79 o 
   1 -10   7        6.51        5.36      1.30 o 
   2 -10   7        0.25       -0.37      0.77 o 
   3 -10   7        0.08       -0.52      0.74 o 
   4 -10   7        0.01       -0.14      0.78 o 
   5 -10   7        0.01       -0.69      0.75 o 
  -5  -9   7        0.82        0.54      0.95 o 
  -4  -9   7        1.49        0.87      0.95 o 
  -3  -9   7        9.05        8.77      1.23 o 
  -2  -9   7       18.64       20.48      1.89 o 
  -1  -9   7        2.77        1.99      2.11 o 
   0  -9   7        0.00        0.69      0.85 o 
   1  -9   7        1.19        0.10      0.79 o 
   2  -9   7        0.03       -0.56      0.75 o 
   3  -9   7        0.04       -0.64      0.64 o 
   4  -9   7        0.39        0.53      0.69 o 
   5  -9   7        0.03       -0.18      0.68 o 
   6  -9   7        0.35       -0.48      0.66 o 
  -6  -8   7        0.29        0.24      0.65 o 
  -5  -8   7        0.09       -0.54      0.54 o 
  -4  -8   7        0.30       -0.51      0.81 o 
  -3  -8   7       18.66       19.26      1.23 o 
  -2  -8   7       19.86       23.81      1.60 o 
  -1  -8   7        1.12        0.46      0.67 o 
   0  -8   7        0.07        0.50      0.87 o 
   1  -8   7        1.43        1.91      0.94 o 
   2  -8   7        0.30        1.14      0.82 o 
   3  -8   7        0.78        1.97      0.82 o 
   4  -8   7        0.54        0.25      0.68 o 
   5  -8   7        0.19       -0.09      0.65 o 
   6  -8   7        0.01        0.00      0.71 o 
   7  -8   7        0.00       -0.62      0.62 o 
  -7  -7   7        0.51        0.70      0.78 o 
  -6  -7   7        0.47        0.39      0.64 o 
  -5  -7   7        1.44        2.05      0.62 o 
  -4  -7   7        1.19        0.36      0.51 o 
  -3  -7   7        5.92        5.32      0.80 o 
  -2  -7   7        2.52        1.77      1.43 o 
  -1  -7   7        5.37        6.16      0.89 o 
   0  -7   7        4.89        8.66      0.91 o 
   1  -7   7        0.03       -0.04      0.72 o 
   2  -7   7       10.54       10.44      1.33 o 
   3  -7   7       31.27       30.35      1.90 o 
   4  -7   7        5.07        3.32      0.81 o 
   5  -7   7        6.37        4.14      0.87 o 
   6  -7   7        4.19        6.38      0.93 o 
   7  -7   7        1.02       -0.62      0.62 o 
   8  -7   7        3.74        3.14      0.79 o 
  -7  -6   7        0.72        1.04      0.76 o 
  -6  -6   7        0.37        0.31      1.12 o 
  -5  -6   7        0.36       -0.09      0.54 o 
  -4  -6   7        9.82       13.01      0.90 o 
  -3  -6   7        0.43        0.56      0.42 o 
  -2  -6   7        0.04        0.63      0.61 o 
  -1  -6   7       23.02       28.19      1.48 o 
   0  -6   7       23.69       21.93      1.29 o 
   1  -6   7       15.34       22.51      1.74 o 
   2  -6   7        4.81        5.92      1.06 o 
   3  -6   7       82.13       94.77      3.59 o 
   4  -6   7        2.46        2.95      0.76 o 
   5  -6   7        0.11        1.06      0.66 o 
   6  -6   7        0.86        1.62      0.71 o 
   7  -6   7        0.02       -0.58      0.58 o 
   8  -6   7        0.00        0.14      0.63 o 
  -8  -5   7        1.95        1.23      1.00 o 
  -7  -5   7        0.37        0.86      0.59 o 
  -6  -5   7        2.19        0.80      0.87 o 
  -5  -5   7        0.02        0.09      0.50 o 
  -4  -5   7       26.08       30.01      1.68 o 
  -3  -5   7        1.98        2.98      0.51 o 
  -2  -5   7        4.59        6.34      0.73 o 
  -1  -5   7       45.95       54.83      1.57 o 
   0  -5   7       40.73       37.97      1.57 o 
   1  -5   7      271.93      284.63      5.92 o 
   2  -5   7      114.00      126.17      4.47 o 
   3  -5   7       86.61       98.63      3.64 o 
   4  -5   7       37.77       42.76      1.60 o 
   5  -5   7       15.77       14.49      1.36 o 
   6  -5   7        0.37        0.85      0.50 o 
   7  -5   7       14.19       16.55      2.18 o 
   8  -5   7        1.74        1.99      0.67 o 
   9  -5   7        1.16        1.57      1.27 o 
  -8  -4   7       10.05        9.97      1.80 o 
  -7  -4   7        5.00        2.49      1.07 o 
  -6  -4   7        0.08        0.41      0.51 o 
  -5  -4   7        0.55        0.68      0.50 o 
  -4  -4   7       11.78       12.17      1.61 o 
  -3  -4   7       18.13       17.48      0.84 o 
  -2  -4   7      132.38      147.48      2.47 o 
  -1  -4   7      116.63      130.80      2.67 o 
   0  -4   7        1.11        0.93      0.38 o 
   1  -4   7        4.78        4.36      0.51 o 
   2  -4   7       14.00       13.36      0.95 o 
   3  -4   7      469.86      501.46     10.11 o 
   4  -4   7        6.92        5.87      0.74 o 
   5  -4   7        9.70        7.98      0.81 o 
   6  -4   7        0.00        0.00      0.46 o 
   7  -4   7        0.09       -0.36      0.47 o 
   8  -4   7        4.07        3.40      0.72 o 
   9  -4   7        7.25        9.79      1.97 o 
  10  -4   7        7.15        6.71      1.92 o 
  -8  -3   7        1.83        0.97      0.95 o 
  -7  -3   7        0.00        0.32      0.72 o 
  -6  -3   7        0.37        0.09      0.52 o 
  -5  -3   7        0.79        0.68      0.38 o 
  -4  -3   7       52.06       52.61      1.32 o 
  -3  -3   7       27.70       31.46      1.11 o 
  -2  -3   7        2.88        3.80      0.44 o 
  -1  -3   7       12.48        9.38      0.78 o 
   0  -3   7       61.30       66.41      1.16 o 
   1  -3   7        0.01       -0.31      0.31 o 
   2  -3   7       11.86        9.76      0.63 o 
   3  -3   7       60.62       48.58      6.84 o 
   4  -3   7       11.15       11.39      0.95 o 
   5  -3   7      203.65      221.72      5.05 o 
   6  -3   7        5.95        5.61      0.74 o 
   7  -3   7        6.83        5.62      0.78 o 
   8  -3   7        2.38        4.34      0.75 o 
   9  -3   7        8.07        8.52      1.77 o 
  10  -3   7        6.44        5.90      1.82 o 
  -8  -2   7        2.36        1.76      1.06 o 
  -7  -2   7        0.19       -0.03      0.55 o 
  -6  -2   7       14.47       18.91      0.89 o 
  -5  -2   7       10.06        9.64      0.67 o 
  -4  -2   7       63.18       61.46      1.26 o 
  -3  -2   7       15.99       13.97      0.75 o 
  -2  -2   7        7.50        7.99      0.53 o 
  -1  -2   7       20.64       21.24      0.84 o 
   0  -2   7       26.72       35.94      1.09 o 
   1  -2   7       20.64       23.12      0.82 o 
   2  -2   7       75.62       79.40      1.51 o 
   3  -2   7       18.22       17.86      0.80 o 
   4  -2   7        4.12        5.31      0.69 o 
   5  -2   7       67.24       70.66      2.22 o 
   6  -2   7        2.32        1.54      0.72 o 
   7  -2   7      111.00      116.36      3.30 o 
   8  -2   7        0.03        0.15      0.56 o 
   9  -2   7       10.66        6.10      1.53 o 
  10  -2   7       16.62       18.96      2.65 o 
  -8  -1   7        0.29        0.79      0.84 o 
  -7  -1   7        6.82        5.11      0.69 o 
  -6  -1   7        0.86        1.24      0.49 o 
  -5  -1   7        0.15        0.37      0.36 o 
  -4  -1   7        1.29        1.25      0.37 o 
  -3  -1   7        1.08        1.29      0.42 o 
  -2  -1   7        0.41        0.18      0.28 o 
  -1  -1   7        5.27        3.02      0.37 o 
   0  -1   7       98.21      106.75      1.93 o 
   1  -1   7      266.04      270.75      3.47 o 
   2  -1   7       48.35       56.34      1.24 o 
   3  -1   7       67.63       63.70      1.30 o 
   4  -1   7        3.48        3.72      0.50 o 
   5  -1   7        5.33        6.44      0.79 o 
   6  -1   7       53.50       57.65      2.74 o 
   7  -1   7        0.41        0.29      0.87 o 
   8  -1   7        1.66        1.62      0.67 o 
   9  -1   7        4.98        5.68      1.51 o 
  10  -1   7        0.31       -0.62      0.94 o 
  -8   0   7        3.32        3.55      0.83 o 
  -7   0   7        1.24        0.24      0.57 o 
  -6   0   7        0.60        0.40      0.47 o 
  -5   0   7        7.67        8.78      0.96 o 
  -4   0   7       25.03       22.70      0.79 o 
  -3   0   7       13.78       14.51      0.58 o 
  -2   0   7        0.49        0.78      0.25 o 
  -1   0   7       85.84       92.90      1.44 o 
   0   0   7       20.70       20.50      0.79 o 
   1   0   7      439.04      482.96      5.36 o 
   2   0   7       20.84       25.62      0.69 o 
   3   0   7       51.18       49.02      1.55 o 
   4   0   7       16.45       20.03      1.05 o 
   5   0   7        2.72        3.14      0.51 o 
   6   0   7       27.02       25.22      1.46 o 
   7   0   7        0.40        0.23      0.53 o 
   8   0   7        3.02        2.59      1.23 o 
   9   0   7        0.33       -0.18      1.03 o 
  10   0   7        0.27       -0.83      0.94 o 
  -8   1   7        0.01        0.31      0.67 o 
  -7   1   7        3.12        2.98      0.70 o 
  -6   1   7        4.52        4.58      0.71 o 
  -5   1   7       18.94       18.90      1.07 o 
  -4   1   7        0.03        0.04      0.42 o 
  -3   1   7      851.56      874.94     10.45 o 
  -2   1   7       62.90       66.72      1.27 o 
  -1   1   7        7.96        8.73      0.52 o 
   0   1   7       33.12       38.13      1.17 o 
   1   1   7       61.31       66.25      1.22 o 
   2   1   7        7.28        8.70      0.40 o 
   3   1   7       11.92       11.24      0.50 o 
   4   1   7       61.35       72.85      1.51 o 
   5   1   7       99.26      110.94      2.42 o 
   6   1   7        0.82        0.60      0.44 o 
   7   1   7        1.49        0.83      0.49 o 
   8   1   7        2.23       -0.24      0.91 o 
   9   1   7        0.01        0.61      0.93 o 
  10   1   7        1.28        2.08      1.31 o 
  -8   2   7        3.75        4.19      0.86 o 
  -7   2   7        0.23       -0.27      0.55 o 
  -6   2   7        6.52        8.52      0.92 o 
  -5   2   7        6.47        6.82      0.76 o 
  -4   2   7       18.10       18.65      0.91 o 
  -3   2   7      696.88      694.84      8.95 o 
  -2   2   7      101.78      107.29      1.98 o 
  -1   2   7      638.66      637.98      7.70 o 
   0   2   7        0.02        0.02      0.27 o 
   1   2   7      148.05      165.53      2.71 o 
   2   2   7       40.87       35.61      1.17 o 
   3   2   7       10.06       10.71      0.61 o 
   4   2   7       93.74       94.27      1.90 o 
   5   2   7       40.94       39.20      1.13 o 
   6   2   7        0.60        0.02      0.42 o 
   7   2   7        3.85        5.92      2.04 o 
   8   2   7        0.04        0.02      0.58 o 
   9   2   7        0.72        0.99      0.73 o 
  10   2   7        3.19        5.20      1.65 o 
  -8   3   7        1.30        1.07      1.11 o 
  -7   3   7       25.75       25.36      1.43 o 
  -6   3   7        1.11        1.81      0.60 o 
  -5   3   7       34.03       37.00      1.46 o 
  -4   3   7        8.42       10.97      0.87 o 
  -3   3   7        7.68        7.39      0.89 o 
  -2   3   7        5.57        4.78      0.44 o 
  -1   3   7       11.28       11.20      0.98 o 
   0   3   7       40.98       29.29      2.98 o 
   1   3   7      797.18      786.86     11.96 o 
   2   3   7       81.56       82.43      1.28 o 
   3   3   7       19.49       12.76      0.96 o 
   4   3   7       63.22       67.55      1.13 o 
   5   3   7        0.24        0.18      0.31 o 
   6   3   7        8.98        8.49      0.87 o 
   7   3   7       26.60       23.58      1.48 o 
   8   3   7       54.95       53.39      2.14 o 
   9   3   7        7.79       10.26      1.21 o 
  10   3   7        0.05        0.50      0.76 o 
  11   3   7        0.16        1.15      1.23 o 
  -7   4   7       20.86       19.67      2.20 o 
  -6   4   7        0.54       -0.43      1.56 o 
  -5   4   7        6.55        6.51      0.78 o 
  -4   4   7        1.62        0.89      0.59 o 
  -3   4   7      128.38      119.29      3.83 o 
  -2   4   7       34.10       31.19      2.05 o 
  -1   4   7       19.67       22.53      0.96 o 
   0   4   7        0.37        1.33      0.46 o 
   1   4   7        3.42        3.46      0.44 o 
   2   4   7      162.66      162.46      2.18 o 
   3   4   7      181.44      176.45      2.34 o 
   4   4   7       57.46       48.16      1.07 o 
   5   4   7       80.42       84.04      1.68 o 
   6   4   7       35.55       42.67      1.21 o 
   7   4   7       38.73       33.61      1.35 o 
   8   4   7        3.82        4.17      0.88 o 
   9   4   7        5.74        6.98      2.25 o 
  10   4   7        4.61        5.03      1.05 o 
  -7   5   7        1.70        1.45      1.13 o 
  -6   5   7        0.54        1.34      0.80 o 
  -5   5   7        7.82        7.15      1.08 o 
  -4   5   7       25.76       21.04      1.19 o 
  -3   5   7        2.75        3.62      1.10 o 
  -2   5   7       54.54       55.10      2.22 o 
  -1   5   7       13.36       16.56      1.01 o 
   0   5   7       46.64       35.68      1.13 o 
   1   5   7       32.25       29.96      0.80 o 
   2   5   7        2.68        3.27      0.36 o 
   3   5   7        1.77        3.14      0.42 o 
   4   5   7       47.40       49.67      1.12 o 
   5   5   7      643.03      648.01      7.90 o 
   6   5   7        6.31        4.88      0.76 o 
   7   5   7        4.47        3.79      0.49 o 
   8   5   7        0.06        0.92      0.58 o 
   9   5   7        2.58        2.77      0.87 o 
  10   5   7       10.50       12.19      1.39 o 
  -6   6   7        9.82       10.92      2.34 o 
  -5   6   7       13.67       14.78      4.13 o 
  -4   6   7       12.77       15.47      1.45 o 
  -3   6   7       97.06       83.24      7.79 o 
  -2   6   7       60.68       48.58      4.09 o 
  -1   6   7       25.78       15.82      1.37 o 
   0   6   7       26.32       30.89      1.64 o 
   1   6   7      181.65      165.61      2.76 o 
   2   6   7        1.59        0.98      0.34 o 
   3   6   7       43.37       43.06      0.94 o 
   4   6   7       54.93       62.53      1.27 o 
   5   6   7        0.04       -0.26      0.33 o 
   6   6   7       43.12       44.87      1.25 o 
   7   6   7       56.95       55.99      1.42 o 
   8   6   7        1.10        0.99      0.62 o 
   9   6   7        2.26        1.88      1.02 o 
  10   6   7        3.57        6.56      0.95 o 
  -6   7   7        0.18       -0.53      0.87 o 
  -5   7   7       42.71       42.76      2.22 o 
  -4   7   7        0.02       -0.34      0.67 o 
  -3   7   7        0.03        0.08      0.64 o 
  -2   7   7        2.05        0.85      0.71 o 
  -1   7   7       69.44       64.22      2.53 o 
   0   7   7        8.98        8.15      1.07 o 
   1   7   7       28.28       29.44      1.30 o 
   2   7   7       79.11       84.37      1.56 o 
   3   7   7       70.46       68.14      1.40 o 
   4   7   7       50.84       50.50      1.14 o 
   5   7   7        0.03        0.31      0.36 o 
   6   7   7        7.59        6.78      0.55 o 
   7   7   7       14.02       14.22      0.84 o 
   8   7   7       28.70       30.42      1.12 o 
   9   7   7        0.08        0.17      0.72 o 
  -5   8   7       20.29       21.59      1.86 o 
  -4   8   7        2.10        1.58      0.94 o 
  -3   8   7       54.62       55.66      2.52 o 
  -2   8   7        9.10        7.55      1.12 o 
  -1   8   7        1.91        1.88      0.79 o 
   0   8   7        3.09        2.62      1.24 o 
   1   8   7       47.45       44.15      1.61 o 
   2   8   7       52.60       47.45      1.54 o 
   3   8   7        5.43        4.78      0.49 o 
   4   8   7       26.46       25.68      1.00 o 
   5   8   7        0.27        0.48      0.43 o 
   6   8   7        0.83        1.32      0.53 o 
   7   8   7        0.00       -0.17      0.45 o 
   8   8   7        1.57        0.45      0.61 o 
   9   8   7       14.24       15.89      1.78 o 
  -4   9   7        0.03        0.20      0.80 o 
  -3   9   7       19.69       20.74      1.82 o 
  -2   9   7       17.34       16.39      1.61 o 
  -1   9   7       46.78       44.08      2.22 o 
   0   9   7        1.41        1.70      0.85 o 
   1   9   7        1.20        1.19      0.61 o 
   2   9   7        2.23        1.08      0.54 o 
   3   9   7        1.33        1.21      0.58 o 
   4   9   7       11.50       11.16      0.74 o 
   5   9   7        0.83       -0.20      0.44 o 
   6   9   7       44.56       46.29      1.53 o 
   7   9   7        7.08        5.93      0.92 o 
   8   9   7        2.17        1.92      0.64 o 
  -2  10   7        2.84        1.79      0.98 o 
  -1  10   7       19.84       20.26      2.10 o 
   0  10   7       19.89       21.09      1.81 o 
   1  10   7       13.41       11.28      1.50 o 
   2  10   7        0.04       -0.64      0.65 o 
   3  10   7        3.55        1.79      0.77 o 
   4  10   7        0.56        0.29      1.28 o 
   5  10   7        1.07        0.66      0.54 o 
   6  10   7       14.79       16.43      1.03 o 
   7  10   7        1.83        0.83      0.74 o 
  -1  11   7        0.55        0.79      1.11 o 
   0  11   7       13.07       14.04      2.13 o 
   1  11   7       34.79       36.37      1.96 o 
   2  11   7        0.04       -0.11      0.81 o 
   3  11   7       30.80       31.63      3.28 o 
   4  11   7        0.83       -0.39      0.78 o 
   5  11   7        0.01        0.62      0.81 o 
  -3 -10   8       11.30        9.59      1.39 o 
  -2 -10   8        7.36        6.88      1.58 o 
  -1 -10   8        0.36        0.10      0.82 o 
   0 -10   8        0.30        1.68      1.13 o 
   1 -10   8        0.00        0.44      1.01 o 
   2 -10   8        0.50       -0.35      0.90 o 
   3 -10   8        1.23        1.14      1.00 o 
   4 -10   8        0.10        0.50      0.87 o 
  -4  -9   8        3.48        3.22      1.07 o 
  -3  -9   8       13.85       14.94      1.54 o 
  -2  -9   8        0.02        0.64      0.88 o 
  -1  -9   8        0.33       -0.72      0.72 o 
   0  -9   8        0.16        1.03      1.00 o 
   1  -9   8        3.47        2.51      1.05 o 
   2  -9   8        1.48        2.07      1.07 o 
   3  -9   8        0.02       -0.59      0.76 o 
   4  -9   8        0.78        0.17      0.85 o 
   5  -9   8        0.00       -0.66      0.76 o 
  -5  -8   8        1.07        0.17      1.01 o 
  -4  -8   8        0.80       -0.01      0.93 o 
  -3  -8   8       18.27       19.18      2.27 o 
  -2  -8   8        0.06        0.87      0.82 o 
  -1  -8   8        1.25        1.61      0.81 o 
   0  -8   8        0.99        1.58      0.75 o 
   1  -8   8        0.22       -0.08      0.86 o 
   2  -8   8        1.59        1.80      0.94 o 
   3  -8   8        0.86        1.75      0.89 o 
   4  -8   8        7.97       11.48      1.41 o 
   5  -8   8        1.03        2.21      0.88 o 
   6  -8   8        0.72        0.59      0.78 o 
   7  -8   8        1.17        0.67      0.82 o 
  -6  -7   8        2.45        2.90      0.76 o 
  -5  -7   8        0.08        0.27      0.58 o 
  -4  -7   8        0.05       -0.22      0.79 o 
  -3  -7   8        0.00        0.24      0.66 o 
  -2  -7   8        0.28       -0.24      0.59 o 
  -1  -7   8       55.25       65.60      2.37 o 
   0  -7   8        4.17        4.92      0.85 o 
   1  -7   8       22.25       25.22      2.00 o 
   2  -7   8        5.12        5.04      1.14 o 
   3  -7   8        0.76        1.40      0.85 o 
   4  -7   8        8.79        4.89      1.03 o 
   5  -7   8       28.92       27.27      1.93 o 
   6  -7   8        6.71        8.21      1.21 o 
   7  -7   8        1.16        1.48      0.81 o 
   8  -7   8        0.66        0.85      0.77 o 
  -7  -6   8        0.30        1.97      0.82 o 
  -6  -6   8        1.18        0.58      0.75 o 
  -5  -6   8        3.88        4.09      0.71 o 
  -4  -6   8        5.07        5.15      0.70 o 
  -3  -6   8        0.01       -0.66      0.66 o 
  -2  -6   8       12.16       15.19      1.06 o 
  -1  -6   8       41.89       42.06      3.43 o 
   0  -6   8        8.03        8.31      0.99 o 
   1  -6   8      115.40      128.09      4.92 o 
   2  -6   8        2.09        3.94      1.06 o 
   3  -6   8       64.49       65.48      3.01 o 
   4  -6   8       57.37       53.20      2.63 o 
   5  -6   8       10.23        9.94      1.26 o 
   6  -6   8        8.10        8.97      1.21 o 
   7  -6   8        1.39        1.35      0.77 o 
   8  -6   8        6.04        5.58      1.03 o 
  -7  -5   8        0.04       -0.58      0.79 o 
  -6  -5   8        0.00        0.32      0.71 o 
  -5  -5   8        8.04        7.71      0.81 o 
  -4  -5   8       11.28       12.18      0.90 o 
  -3  -5   8        0.68        0.11      0.48 o 
  -2  -5   8        4.75        3.68      1.00 o 
  -1  -5   8        0.50       -0.27      0.50 o 
   0  -5   8        0.01        0.03      0.71 o 
   1  -5   8        7.71        5.95      0.82 o 
   2  -5   8        8.22        9.41      1.35 o 
   3  -5   8       80.82       82.98      3.46 o 
   4  -5   8        2.22        2.35      0.85 o 
   5  -5   8       10.72       15.82      1.48 o 
   6  -5   8        0.67        0.74      0.75 o 
   7  -5   8        0.07        0.38      0.57 o 
   8  -5   8        6.53        8.57      1.01 o 
   9  -5   8        0.11       -0.15      0.65 o 
  -7  -4   8        0.72        0.24      0.70 o 
  -6  -4   8        0.46        1.75      1.08 o 
  -5  -4   8       41.78       39.69      1.78 o 
  -4  -4   8        1.68        0.86      0.55 o 
  -3  -4   8        0.61       -0.42      0.70 o 
  -2  -4   8        2.98        3.18      0.63 o 
  -1  -4   8        0.06       -0.05      0.51 o 
   0  -4   8       54.26       50.80      2.36 o 
   1  -4   8       15.71       20.78      1.26 o 
   2  -4   8        6.77        9.48      0.71 o 
   3  -4   8       11.72       12.53      1.01 o 
   4  -4   8        3.15        4.10      0.99 o 
   5  -4   8       52.93       48.16      1.83 o 
   6  -4   8        0.03        0.37      0.53 o 
   7  -4   8        0.04       -0.12      0.55 o 
   8  -4   8        0.17        0.70      0.61 o 
   9  -4   8        3.71        4.93      0.92 o 
  -7  -3   8        2.57        2.63      0.86 o 
  -6  -3   8        2.26        1.73      0.57 o 
  -5  -3   8       18.54       16.33      1.19 o 
  -4  -3   8        0.88        0.47      0.50 o 
  -3  -3   8       26.20       26.95      0.99 o 
  -2  -3   8       22.41       26.66      0.93 o 
  -1  -3   8       17.01       19.90      0.98 o 
   0  -3   8        0.78        1.11      0.34 o 
   1  -3   8        1.50        1.64      0.56 o 
   2  -3   8        1.04        0.54      0.43 o 
   3  -3   8        0.10       -0.45      0.45 o 
   4  -3   8        0.03       -0.34      0.45 o 
   5  -3   8       42.82       44.29      2.16 o 
   6  -3   8       37.65       38.49      1.66 o 
   7  -3   8        0.28        0.01      0.55 o 
   8  -3   8        0.04       -0.14      0.58 o 
   9  -3   8        6.78        6.87      1.24 o 
  10  -3   8        0.30        1.06      1.28 o 
  -8  -2   8        8.14        9.70      1.22 o 
  -7  -2   8       19.25       20.04      1.49 o 
  -6  -2   8        0.17       -0.41      0.41 o 
  -5  -2   8       12.18       12.44      0.92 o 
  -4  -2   8        6.12        7.17      0.63 o 
  -3  -2   8        0.03       -0.25      0.38 o 
  -2  -2   8       23.97       25.70      0.86 o 
  -1  -2   8       63.97       62.85      1.50 o 
   0  -2   8        7.35        9.44      0.66 o 
   1  -2   8        7.63        5.75      0.42 o 
   2  -2   8        8.44        9.73      0.61 o 
   3  -2   8       12.08        9.35      0.72 o 
   4  -2   8       12.65        9.48      0.92 o 
   5  -2   8       12.75       10.59      0.97 o 
   6  -2   8       38.01       41.74      4.33 o 
   7  -2   8       13.98       14.17      1.20 o 
   8  -2   8        0.35       -0.26      0.82 o 
   9  -2   8        0.18        0.56      1.13 o 
  10  -2   8        3.75        7.49      1.81 o 
  -8  -1   8        3.42        6.91      1.84 o 
  -7  -1   8        3.84        4.00      0.80 o 
  -6  -1   8        0.05       -0.50      0.50 o 
  -5  -1   8       48.16       53.05      1.37 o 
  -4  -1   8       10.98       10.70      0.83 o 
  -3  -1   8        1.95        1.56      0.45 o 
  -2  -1   8        6.94        7.72      0.61 o 
  -1  -1   8        0.73        2.66      0.63 o 
   0  -1   8       34.23       34.39      1.36 o 
   1  -1   8        0.10        0.51      0.31 o 
   2  -1   8       58.45       50.22      1.25 o 
   3  -1   8      150.03      156.04      2.59 o 
   4  -1   8        5.67        5.38      0.76 o 
   5  -1   8        3.54        4.81      1.35 o 
   6  -1   8        0.30        0.27      0.50 o 
   7  -1   8        0.64        0.34      0.55 o 
   8  -1   8        0.70       -0.20      0.60 o 
   9  -1   8        5.97        4.41      1.48 o 
  10  -1   8        0.02       -0.95      1.10 o 
  -8   0   8        0.20        0.01      0.68 o 
  -7   0   8        3.55        3.04      0.76 o 
  -6   0   8        0.93        1.11      0.53 o 
  -5   0   8       11.09       12.51      0.86 o 
  -4   0   8       40.91       40.04      1.54 o 
  -3   0   8       20.39       18.37      0.75 o 
  -2   0   8       36.27       32.76      1.00 o 
  -1   0   8       70.02       61.38      1.17 o 
   0   0   8        0.06        0.24      0.31 o 
   1   0   8       81.21       96.82      1.43 o 
   2   0   8        3.78        5.62      0.42 o 
   3   0   8       60.20       66.87      2.37 o 
   4   0   8       17.92       12.19      0.84 o 
   5   0   8       17.05       19.47      1.04 o 
   6   0   8        0.00        0.45      0.53 o 
   7   0   8        4.00        4.06      0.88 o 
   8   0   8        0.56        0.00      0.60 o 
   9   0   8        0.08       -0.25      0.92 o 
  10   0   8        1.70        2.32      1.45 o 
  -7   1   8        1.75        2.30      0.75 o 
  -6   1   8        7.30        7.85      0.90 o 
  -5   1   8       11.05       12.13      0.85 o 
  -4   1   8       13.07       14.51      0.65 o 
  -3   1   8       38.22       40.69      1.18 o 
  -2   1   8       12.54       13.97      0.67 o 
  -1   1   8      441.29      467.98      5.87 o 
   0   1   8        1.67        2.39      0.42 o 
   1   1   8        0.43        0.22      0.23 o 
   2   1   8        5.50        7.72      0.44 o 
   3   1   8       82.00       88.81      1.51 o 
   4   1   8       62.86       59.50      1.40 o 
   5   1   8       11.92       13.04      1.30 o 
   6   1   8        1.02        0.94      0.49 o 
   7   1   8       13.56       13.50      0.96 o 
   8   1   8        2.07        3.47      1.32 o 
   9   1   8        0.22       -0.90      0.90 o 
  10   1   8        0.01       -0.04      1.18 o 
  -7   2   8       10.22       12.47      1.16 o 
  -6   2   8       11.96       12.56      1.12 o 
  -5   2   8        7.39        7.25      0.84 o 
  -4   2   8        3.38        3.41      0.58 o 
  -3   2   8       28.10       28.77      0.99 o 
  -2   2   8       34.73       32.45      1.05 o 
  -1   2   8       35.95       37.88      0.99 o 
   0   2   8      231.90      242.15      3.77 o 
   1   2   8      299.55      308.82      3.73 o 
   2   2   8       16.06       14.27      0.80 o 
   3   2   8       16.51       18.46      0.60 o 
   4   2   8        4.11        3.80      0.40 o 
   5   2   8       11.11       12.77      0.76 o 
   6   2   8       97.65       94.80      2.35 o 
   7   2   8        6.65        6.34      1.02 o 
   8   2   8        5.31        7.13      1.63 o 
   9   2   8        4.32        3.54      0.95 o 
  10   2   8        0.52       -0.28      1.01 o 
  -7   3   8        1.54        1.30      0.70 o 
  -6   3   8        7.71        9.00      0.98 o 
  -5   3   8        0.64        0.96      0.66 o 
  -4   3   8       34.65       36.17      1.93 o 
  -3   3   8       64.16       61.33      1.85 o 
  -2   3   8       28.81       26.13      0.88 o 
  -1   3   8       24.28       23.26      0.91 o 
   0   3   8       15.65       13.04      0.99 o 
   1   3   8      115.57      116.06      2.16 o 
   2   3   8      617.63      617.28      6.89 o 
   3   3   8       53.55       51.39      1.03 o 
   4   3   8      292.84      308.78      4.10 o 
   5   3   8       10.26       11.40      0.59 o 
   6   3   8        0.19        0.24      0.50 o 
   7   3   8        0.04        0.56      0.67 o 
   8   3   8       11.76       13.09      1.27 o 
   9   3   8        0.78        0.00      0.75 o 
  10   3   8        1.45        1.45      0.88 o 
  -7   4   8        0.36        0.44      0.81 o 
  -6   4   8        0.01       -0.38      0.60 o 
  -5   4   8       34.69       28.39      1.44 o 
  -4   4   8       45.33       42.35      2.20 o 
  -3   4   8        0.22       -0.53      0.55 o 
  -2   4   8       12.48       12.01      0.93 o 
  -1   4   8      130.71      119.17      2.51 o 
   0   4   8       19.28       19.84      1.31 o 
   1   4   8        2.19        1.71      0.37 o 
   2   4   8      126.68      126.75      2.00 o 
   3   4   8      206.29      205.60      2.91 o 
   4   4   8     1279.83     1309.31     14.02 o 
   5   4   8        2.40        3.15      0.49 o 
   6   4   8        0.10        0.07      0.38 o 
   7   4   8        4.80        5.07      1.10 o 
   8   4   8       26.17       31.64      1.82 o 
   9   4   8        1.85        2.54      0.88 o 
  10   4   8        0.98        0.00      0.86 o 
  -6   5   8        2.39        0.59      0.88 o 
  -5   5   8        7.01        5.97      0.94 o 
  -4   5   8        2.84        0.91      0.73 o 
  -3   5   8        1.71       -0.26      0.85 o 
  -2   5   8       66.12       67.00      2.58 o 
  -1   5   8        0.32       -0.49      0.59 o 
   0   5   8      241.52      209.56      3.91 o 
   1   5   8        4.85        3.10      0.55 o 
   2   5   8        4.52        4.90      0.41 o 
   3   5   8        1.52        0.65      0.34 o 
   4   5   8       73.33       73.59      1.41 o 
   5   5   8        3.35        3.62      0.43 o 
   6   5   8       59.37       59.92      2.69 o 
   7   5   8        2.16        1.59      0.42 o 
   8   5   8        1.05        1.43      0.98 o 
   9   5   8        5.29        4.52      1.02 o 
  10   5   8        0.23        0.46      1.32 o 
  -6   6   8        2.89        2.05      1.16 o 
  -5   6   8        1.32        1.07      0.85 o 
  -4   6   8        4.76        5.07      1.06 o 
  -3   6   8        3.70        5.53      1.04 o 
  -2   6   8        1.73        2.14      0.82 o 
  -1   6   8       25.37       25.21      3.94 o 
   0   6   8      208.55      186.88      4.99 o 
   1   6   8        0.69       -0.15      0.33 o 
   2   6   8        7.70        6.59      0.52 o 
   3   6   8       15.15       14.32      0.67 o 
   4   6   8        0.61        0.57      0.36 o 
   5   6   8        1.79        1.96      0.40 o 
   6   6   8       11.56       11.88      0.76 o 
   7   6   8        0.18        0.34      0.43 o 
   8   6   8       14.17       14.86      1.11 o 
   9   6   8        1.52        1.56      0.69 o 
  10   6   8        0.04       -0.21      0.83 o 
  -5   7   8        0.87        0.78      1.27 o 
  -4   7   8        9.26        9.33      1.33 o 
  -3   7   8       34.46       34.78      2.11 o 
  -2   7   8        0.07       -0.67      0.67 o 
  -1   7   8        3.16        2.53      0.83 o 
   0   7   8        4.66        3.64      1.53 o 
   1   7   8       39.05       39.96      1.93 o 
   2   7   8       45.97       44.08      1.11 o 
   3   7   8        4.42        4.52      0.54 o 
   4   7   8        0.78        0.96      0.38 o 
   5   7   8        3.25        4.54      0.49 o 
   6   7   8        8.95        8.82      0.98 o 
   7   7   8        0.01        0.75      0.48 o 
   8   7   8        0.15        0.34      0.81 o 
   9   7   8        0.69        1.08      0.71 o 
  -4   8   8       18.59       18.74      1.78 o 
  -3   8   8       29.06       30.46      2.02 o 
  -2   8   8        1.90        0.98      0.89 o 
  -1   8   8       13.15       11.62      1.37 o 
   0   8   8        1.82       -0.21      0.69 o 
   1   8   8        0.00       -0.42      0.49 o 
   2   8   8        4.61        4.59      0.62 o 
   3   8   8       27.52       27.26      1.00 o 
   4   8   8       66.75       68.83      1.63 o 
   5   8   8       13.95       13.70      0.83 o 
   6   8   8        4.46        5.52      0.56 o 
   7   8   8        0.20       -0.08      0.47 o 
   8   8   8        7.28        8.88      1.06 o 
  -3   9   8        1.23        1.43      1.09 o 
  -2   9   8       38.73       38.75      2.31 o 
  -1   9   8       17.74       20.43      2.38 o 
   0   9   8       19.61       18.09      1.67 o 
   1   9   8        9.43        7.73      0.91 o 
   2   9   8       32.52       35.11      1.32 o 
   3   9   8       11.28       11.51      1.00 o 
   4   9   8       15.01       18.44      0.92 o 
   5   9   8        6.68        5.96      0.80 o 
   6   9   8        9.17        8.97      1.00 o 
   7   9   8        0.43       -0.61      0.61 o 
  -1  10   8        3.44        3.07      1.10 o 
   0  10   8       61.61       63.86      2.91 o 
   1  10   8        0.09        0.94      0.69 o 
   2  10   8       43.48       45.41      1.84 o 
   3  10   8        1.69        0.30      0.65 o 
   4  10   8        9.72        8.12      1.45 o 
   5  10   8        1.41        2.20      0.79 o 
   6  10   8        2.42        2.51      0.66 o 
   1  11   8        0.02       -0.53      0.81 o 
   2  11   8       33.31       33.95      2.59 o 
   3  11   8        0.05        0.03      0.86 o 
   4  11   8        4.57        2.66      0.93 o 
  -1 -10   9        1.46        1.12      1.58 o 
   0 -10   9        0.00       -0.62      1.09 o 
   1 -10   9        0.08        0.46      1.10 o 
   2 -10   9        1.44        1.80      1.24 o 
  -3  -9   9        1.45        1.30      1.51 o 
  -2  -9   9        1.89        1.99      1.03 o 
  -1  -9   9       11.81       16.03      1.66 o 
   0  -9   9        0.04       -0.88      0.88 o 
   1  -9   9        0.72        0.34      1.04 o 
   2  -9   9        2.16        4.35      1.28 o 
   3  -9   9        0.06       -0.77      0.83 o 
   4  -9   9        0.11        0.86      0.98 o 
   5  -9   9        0.34       -0.05      0.94 o 
  -4  -8   9        0.75        0.35      0.93 o 
  -3  -8   9        2.93        1.44      1.21 o 
  -2  -8   9        2.24        1.55      0.94 o 
  -1  -8   9       13.53       11.87      1.32 o 
   0  -8   9        1.32        0.30      0.76 o 
   1  -8   9        8.73       10.87      1.68 o 
   2  -8   9        1.04        0.06      0.86 o 
   3  -8   9        6.38        9.22      1.45 o 
   4  -8   9       38.97       36.14      2.39 o 
   5  -8   9        1.93        4.40      1.17 o 
   6  -8   9        3.91        3.12      1.08 o 
  -5  -7   9        0.00        0.00      0.61 o 
  -4  -7   9        0.25        0.23      0.95 o 
  -3  -7   9        2.01        2.44      0.94 o 
  -2  -7   9        0.08       -0.52      0.65 o 
  -1  -7   9        4.37        3.80      1.27 o 
   0  -7   9       23.29       25.55      1.63 o 
   1  -7   9        4.72        4.25      1.27 o 
   2  -7   9        0.12        0.20      0.91 o 
   3  -7   9        0.96        0.33      0.85 o 
   4  -7   9        2.50        2.22      1.00 o 
   5  -7   9        0.41       -0.13      0.90 o 
   6  -7   9        1.44        3.05      1.02 o 
   7  -7   9        0.06       -0.01      0.82 o 
  -6  -6   9        0.27       -0.07      0.76 o 
  -5  -6   9        1.47        1.22      0.66 o 
  -4  -6   9        0.00        0.34      0.58 o 
  -3  -6   9        9.10        8.25      1.07 o 
  -2  -6   9        0.38        1.14      0.64 o 
  -1  -6   9        0.00        0.15      0.72 o 
   0  -6   9        7.96        9.16      1.10 o 
   1  -6   9       34.67       35.59      1.69 o 
   2  -6   9       28.19       29.46      2.19 o 
   3  -6   9        9.92       12.04      1.60 o 
   4  -6   9        1.89        2.06      0.91 o 
   5  -6   9        3.77        5.12      1.13 o 
   6  -6   9        6.74        6.07      1.21 o 
   7  -6   9        0.19        0.01      0.79 o 
   8  -6   9        2.88        2.67      1.00 o 
  -6  -5   9        1.78        0.50      0.75 o 
  -5  -5   9        0.28       -0.31      0.60 o 
  -4  -5   9        0.26        0.10      0.56 o 
  -3  -5   9        6.52        6.34      1.18 o 
  -2  -5   9        0.42        0.41      0.60 o 
  -1  -5   9        4.70        4.32      0.74 o 
   0  -5   9        3.02        4.06      0.84 o 
   1  -5   9        0.03        0.21      0.62 o 
   2  -5   9        4.94        3.63      1.09 o 
   3  -5   9       17.44       17.73      1.80 o 
   4  -5   9       14.11       12.39      1.51 o 
   5  -5   9        0.24        0.23      0.70 o 
   6  -5   9        2.06        3.50      1.00 o 
   7  -5   9        0.40       -0.27      0.77 o 
   8  -5   9        1.27        2.82      1.02 o 
  -7  -4   9        0.55        0.59      0.71 o 
  -6  -4   9        0.10       -0.33      0.67 o 
  -5  -4   9        0.01       -0.54      0.68 o 
  -4  -4   9        1.50        0.85      0.56 o 
  -3  -4   9       11.91       12.36      1.33 o 
  -2  -4   9        0.54       -0.13      0.54 o 
  -1  -4   9        0.01       -0.12      0.36 o 
   0  -4   9        0.08       -0.25      0.48 o 
   1  -4   9        5.08        6.79      0.89 o 
   2  -4   9        2.11        1.84      0.65 o 
   3  -4   9        0.65       -0.67      0.72 o 
   4  -4   9        0.66        0.91      0.59 o 
   5  -4   9        0.42       -0.17      0.52 o 
   6  -4   9        3.71        3.82      0.79 o 
   7  -4   9        0.39        0.72      1.39 o 
   8  -4   9        4.67        3.30      0.80 o 
   9  -4   9        0.00       -0.55      0.62 o 
  -7  -3   9        0.51        0.77      1.11 o 
  -6  -3   9        0.42       -0.21      0.70 o 
  -5  -3   9        0.00       -0.13      0.64 o 
  -4  -3   9        0.04        0.13      0.51 o 
  -3  -3   9       21.50       22.90      1.10 o 
  -2  -3   9        0.17        0.01      0.68 o 
  -1  -3   9        2.65        2.59      0.52 o 
   0  -3   9        2.32        1.91      0.33 o 
   1  -3   9        6.95        6.17      0.59 o 
   2  -3   9        3.05        1.47      0.49 o 
   3  -3   9       12.54       15.25      0.89 o 
   4  -3   9        1.57        1.77      0.61 o 
   5  -3   9        3.68        6.55      1.06 o 
   6  -3   9        0.24        0.33      0.76 o 
   7  -3   9        5.64        6.81      0.94 o 
   8  -3   9        0.06       -0.62      0.62 o 
   9  -3   9        0.00       -0.52      0.66 o 
  -7  -2   9        0.13       -0.92      1.05 o 
  -6  -2   9        7.35        8.79      1.85 o 
  -5  -2   9        0.82        1.75      0.79 o 
  -4  -2   9        0.39        0.72      0.47 o 
  -3  -2   9        0.42        0.09      0.46 o 
  -2  -2   9        2.29        3.55      0.54 o 
  -1  -2   9       22.86       29.72      1.10 o 
   0  -2   9       11.74       13.66      0.65 o 
   1  -2   9       10.54        8.75      0.45 o 
   2  -2   9      129.89      134.93      2.42 o 
   3  -2   9        2.81        2.71      0.57 o 
   4  -2   9       10.08       14.21      1.17 o 
   5  -2   9        1.73        2.59      0.68 o 
   6  -2   9        0.02       -0.69      1.02 o 
   7  -2   9        0.61       -0.34      0.60 o 
   8  -2   9        7.39        7.49      1.05 o 
   9  -2   9        0.02       -0.04      0.70 o 
  10  -2   9        0.20        0.55      1.18 o 
  -7  -1   9        8.11        8.03      1.36 o 
  -6  -1   9        0.30        0.01      0.76 o 
  -5  -1   9        8.82        8.82      1.50 o 
  -4  -1   9       51.64       55.08      2.18 o 
  -3  -1   9       32.77       36.94      1.50 o 
  -2  -1   9       65.27       64.55      1.75 o 
  -1  -1   9       48.96       57.70      1.47 o 
   0  -1   9        0.40       -0.03      0.34 o 
   1  -1   9        2.54        4.23      0.44 o 
   2  -1   9      107.09      108.19      2.23 o 
   3  -1   9        9.82        7.59      0.76 o 
   4  -1   9        5.32        7.74      0.74 o 
   5  -1   9       15.99       18.18      1.34 o 
   6  -1   9        0.02        0.51      0.59 o 
   7  -1   9        3.39        1.67      0.73 o 
   8  -1   9        0.30       -0.07      0.60 o 
   9  -1   9        3.05        0.73      1.12 o 
  10  -1   9        1.61        2.68      1.51 o 
  -7   0   9        4.46        6.50      0.94 o 
  -6   0   9        1.65        1.24      0.86 o 
  -5   0   9        0.79        1.63      0.92 o 
  -4   0   9        9.65        9.18      0.81 o 
  -3   0   9       26.73       25.99      1.20 o 
  -2   0   9     1027.22     1032.16     13.70 o 
  -1   0   9       37.61       39.67      1.42 o 
   0   0   9        7.44        8.13      0.71 o 
   1   0   9        0.58       -0.16      0.28 o 
   2   0   9       78.98       62.03      1.24 o 
   3   0   9       44.91       45.65      1.27 o 
   4   0   9        6.69        4.15      0.63 o 
   5   0   9        0.01       -0.46      0.70 o 
   6   0   9        5.63        9.09      0.82 o 
   7   0   9        0.23        0.61      0.62 o 
   8   0   9        0.00        0.30      0.93 o 
   9   0   9        2.81       -0.01      1.07 o 
  10   0   9        0.18        0.90      1.33 o 
  -7   1   9        0.57        0.26      0.90 o 
  -6   1   9        5.47        6.16      1.04 o 
  -5   1   9        1.65        1.42      0.63 o 
  -4   1   9        2.49        2.36      0.67 o 
  -3   1   9        1.26        1.22      0.47 o 
  -2   1   9        5.67        3.59      0.51 o 
  -1   1   9       50.13       45.21      1.45 o 
   0   1   9      504.90      497.23      8.14 o 
   1   1   9        1.75        1.43      0.47 o 
   2   1   9        2.69        2.50      0.34 o 
   3   1   9       41.74       32.88      1.09 o 
   4   1   9       20.58       16.25      0.85 o 
   5   1   9       39.80       39.50      1.68 o 
   6   1   9       15.93       11.86      0.93 o 
   7   1   9        8.40        6.44      0.79 o 
   8   1   9        0.58        0.55      1.12 o 
   9   1   9        7.40        7.52      1.84 o 
  10   1   9        2.37        2.93      1.52 o 
  -7   2   9        0.67       -0.01      0.77 o 
  -6   2   9       24.49       26.70      2.19 o 
  -5   2   9        6.77        6.51      1.21 o 
  -4   2   9        6.62        8.17      0.89 o 
  -3   2   9        0.07        0.09      0.37 o 
  -2   2   9        9.77        8.69      0.80 o 
  -1   2   9        8.36       10.32      0.68 o 
   0   2   9      241.94      224.90      4.13 o 
   1   2   9       10.21       12.48      0.64 o 
   2   2   9      351.82      353.58      4.20 o 
   3   2   9       15.95       20.20      0.76 o 
   4   2   9       87.63       95.79      1.66 o 
   5   2   9       16.50       15.89      0.88 o 
   6   2   9       46.66       45.45      1.63 o 
   7   2   9       23.17       22.29      1.27 o 
   8   2   9       28.82       30.24      1.82 o 
   9   2   9       15.67       14.27      1.45 o 
  10   2   9        0.62       -0.87      1.00 o 
  -6   3   9        5.80        3.28      1.49 o 
  -5   3   9        4.74        2.95      0.94 o 
  -4   3   9        2.55        3.98      0.94 o 
  -3   3   9        0.02        0.17      0.53 o 
  -2   3   9        7.94        7.55      0.81 o 
  -1   3   9       17.41       14.01      1.17 o 
   0   3   9       36.23       34.25      1.07 o 
   1   3   9        0.01        0.07      0.44 o 
   2   3   9       38.25       33.53      0.92 o 
   3   3   9       39.64       43.99      0.99 o 
   4   3   9       61.53       65.63      1.41 o 
   5   3   9      100.82       94.63      1.67 o 
   6   3   9       66.84       63.60      1.66 o 
   7   3   9        8.77        9.11      2.44 o 
   8   3   9        0.06        0.29      0.74 o 
   9   3   9       14.53       14.73      1.58 o 
  10   3   9        1.45        0.35      0.89 o 
  -6   4   9        1.89        1.77      1.24 o 
  -5   4   9        0.23        0.87      0.77 o 
  -4   4   9        1.46        1.42      0.99 o 
  -3   4   9       56.36       49.36      2.29 o 
  -2   4   9       36.42       36.55      1.52 o 
  -1   4   9       31.13       30.03      1.17 o 
   0   4   9       45.34       37.57      1.36 o 
   1   4   9       18.86       17.06      0.80 o 
   2   4   9        5.70        6.84      0.52 o 
   3   4   9        7.06        6.03      0.50 o 
   4   4   9        1.66        1.80      0.39 o 
   5   4   9       11.90       11.57      0.66 o 
   6   4   9       71.67       77.82      1.91 o 
   7   4   9        0.49       -0.13      0.53 o 
   8   4   9        5.87        4.52      1.92 o 
   9   4   9        0.19        1.27      1.71 o 
  10   4   9        0.29        1.53      1.22 o 
  -5   5   9        3.74        4.44      1.09 o 
  -4   5   9       16.82       18.10      1.69 o 
  -3   5   9       19.96       24.04      1.86 o 
  -2   5   9       50.01       50.28      1.81 o 
  -1   5   9       31.86       27.51      1.90 o 
   0   5   9       26.17       28.92      1.18 o 
   1   5   9        3.87        4.90      0.68 o 
   2   5   9       19.69       18.21      0.75 o 
   3   5   9       15.15       15.02      0.70 o 
   4   5   9        0.12       -0.19      0.41 o 
   5   5   9       24.54       23.53      0.96 o 
   6   5   9        0.04        0.15      0.56 o 
   7   5   9        2.47        2.78      0.84 o 
   8   5   9        0.14        0.30      0.59 o 
   9   5   9        2.93        5.21      1.10 o 
  -5   6   9        1.58        3.82      1.30 o 
  -4   6   9       47.53       50.13      2.53 o 
  -3   6   9        4.60        8.41      1.28 o 
  -2   6   9       13.21       11.12      1.37 o 
  -1   6   9        3.47        4.13      0.95 o 
   0   6   9       19.41       19.77      1.66 o 
   1   6   9        9.70       10.88      0.94 o 
   2   6   9       66.07       58.87      2.45 o 
   3   6   9       43.82       41.06      1.05 o 
   4   6   9        0.42        0.02      0.36 o 
   5   6   9        1.35        1.15      0.40 o 
   6   6   9        0.40        0.89      0.47 o 
   7   6   9        1.16        1.65      0.51 o 
   8   6   9        0.29       -0.44      0.79 o 
   9   6   9        0.28        0.29      0.64 o 
  -4   7   9       21.60       22.87      1.98 o 
  -3   7   9        0.13        0.32      0.80 o 
  -2   7   9       53.74       51.30      2.47 o 
  -1   7   9       12.19       10.22      1.33 o 
   0   7   9        9.85        8.65      1.58 o 
   1   7   9       21.99       25.45      1.43 o 
   2   7   9        9.89       10.58      0.70 o 
   3   7   9        9.58       10.70      1.28 o 
   4   7   9        4.23        4.22      0.50 o 
   5   7   9        6.29        6.23      0.55 o 
   6   7   9        3.02        2.53      0.55 o 
   7   7   9       38.66       45.38      1.56 o 
   8   7   9        6.29        5.80      0.87 o 
   9   7   9        2.69        2.74      1.00 o 
  -3   8   9        6.30        9.59      1.57 o 
  -2   8   9       27.53       29.81      2.20 o 
  -1   8   9       16.73       17.47      1.73 o 
   0   8   9       23.81       26.09      2.03 o 
   1   8   9       15.22       16.18      1.02 o 
   2   8   9        2.28        3.44      0.72 o 
   3   8   9       15.67       17.57      0.90 o 
   4   8   9        0.67       -0.12      0.53 o 
   5   8   9        0.51       -0.47      0.47 o 
   6   8   9        1.75        1.14      0.61 o 
   7   8   9        8.76       12.26      0.86 o 
   8   8   9        0.76        0.86      0.56 o 
  -2   9   9        1.57        0.72      1.00 o 
  -1   9   9        2.95        0.01      0.95 o 
   0   9   9       13.90       17.35      1.75 o 
   1   9   9       16.52       16.34      1.27 o 
   2   9   9       15.95       14.97      1.52 o 
   3   9   9        1.47        1.87      0.70 o 
   4   9   9        4.42        3.63      0.62 o 
   5   9   9       18.48       18.44      1.00 o 
   6   9   9        0.40        0.47      0.61 o 
   7   9   9        1.67        0.80      0.90 o 
   0  10   9        9.34       10.64      1.58 o 
   1  10   9       22.35       22.39      1.51 o 
   2  10   9       22.25       22.65      1.44 o 
   3  10   9        0.47       -0.63      0.63 o 
   4  10   9       25.88       26.38      1.50 o 
   5  10   9        0.15        0.59      0.57 o 
  -2  -9  10        6.37        5.19      1.27 o 
  -1  -9  10        0.13       -0.25      0.92 o 
   0  -9  10        0.18       -0.40      0.95 o 
   1  -9  10        0.02       -0.20      1.08 o 
   2  -9  10        0.87       -0.96      0.96 o 
   3  -9  10        2.79        2.10      1.16 o 
  -3  -8  10        0.13       -0.89      0.89 o 
  -2  -8  10        1.68        0.76      0.97 o 
  -1  -8  10        0.02       -0.25      0.86 o 
   0  -8  10        1.22        0.01      0.88 o 
   1  -8  10        3.17        2.93      1.31 o 
   2  -8  10        0.09       -0.59      0.93 o 
   3  -8  10        0.47        1.60      1.17 o 
   4  -8  10        0.00        0.73      1.04 o 
   5  -8  10        2.64        3.09      1.21 o 
  -4  -7  10        0.87       -0.29      0.94 o 
  -3  -7  10        0.33        0.57      0.92 o 
  -2  -7  10        0.18       -0.09      0.72 o 
  -1  -7  10        1.35        1.04      0.87 o 
   0  -7  10       11.82        9.93      1.24 o 
   1  -7  10        0.24        0.25      0.76 o 
   2  -7  10        3.72        2.40      1.19 o 
   3  -7  10        0.02       -0.71      0.83 o 
   4  -7  10        1.10       -0.44      0.97 o 
   5  -7  10        6.90        4.87      1.36 o 
   6  -7  10        0.18        0.99      0.99 o 
  -5  -6  10        0.06       -0.23      0.63 o 
  -4  -6  10        7.70        7.31      1.18 o 
  -3  -6  10        3.31        2.03      0.96 o 
  -2  -6  10        1.96        2.39      1.42 o 
  -1  -6  10        0.02        0.09      0.77 o 
   0  -6  10        0.28       -0.48      0.72 o 
   1  -6  10        1.31       -0.66      0.69 o 
   2  -6  10        0.22        1.29      1.03 o 
   3  -6  10        0.19        0.23      0.90 o 
   4  -6  10        0.44        0.37      0.95 o 
   5  -6  10        0.01        0.30      0.91 o 
   6  -6  10        1.12       -0.17      0.97 o 
   7  -6  10        0.08        0.58      0.94 o 
  -5  -5  10        0.37        1.27      0.78 o 
  -4  -5  10       13.15       12.26      0.97 o 
  -3  -5  10        3.40        3.15      1.08 o 
  -2  -5  10        3.51        3.01      1.53 o 
  -1  -5  10        2.61        3.26      0.72 o 
   0  -5  10        3.78        3.23      0.84 o 
   1  -5  10        2.29        1.27      1.42 o 
   2  -5  10        0.11        1.17      0.73 o 
   3  -5  10        1.84        1.35      0.95 o 
   4  -5  10        1.53        2.05      1.06 o 
   5  -5  10        1.95        1.96      0.98 o 
   6  -5  10        2.75        4.06      1.18 o 
   7  -5  10        2.52        2.83      1.07 o 
   8  -5  10        0.43        3.18      1.10 o 
  -6  -4  10        1.65        1.11      0.81 o 
  -5  -4  10        0.05       -0.24      0.83 o 
  -4  -4  10        0.20       -0.54      0.54 o 
  -3  -4  10        0.78        1.31      0.81 o 
  -2  -4  10        2.77        4.11      0.94 o 
  -1  -4  10        0.03       -0.10      0.59 o 
   0  -4  10       14.50       15.77      1.31 o 
   1  -4  10        1.98        1.95      0.78 o 
   2  -4  10        3.60        6.11      0.92 o 
   3  -4  10        0.04        0.27      0.77 o 
   4  -4  10        3.02        0.92      0.94 o 
   5  -4  10        3.09        5.41      1.21 o 
   6  -4  10        0.02        0.43      0.90 o 
   7  -4  10        2.09        1.20      0.73 o 
   8  -4  10        4.24        3.49      1.46 o 
  -6  -3  10       17.31       23.39      3.10 o 
  -5  -3  10        0.44        0.75      0.76 o 
  -4  -3  10        0.91        0.86      0.59 o 
  -3  -3  10        0.86       -0.34      0.63 o 
  -2  -3  10        4.12        2.82      0.84 o 
  -1  -3  10       10.53       12.87      1.00 o 
   0  -3  10        6.12        8.30      0.52 o 
   1  -3  10        2.83        3.26      0.56 o 
   2  -3  10        0.83        0.74      0.51 o 
   3  -3  10        1.77        1.68      0.54 o 
   4  -3  10        4.30        2.63      0.78 o 
   5  -3  10        3.34        3.17      0.79 o 
   6  -3  10        0.77        0.51      0.63 o 
   7  -3  10       14.33       15.33      1.38 o 
   8  -3  10        0.19        0.90      0.68 o 
   9  -3  10        0.67        0.62      0.75 o 
  -6  -2  10        6.27        3.39      1.32 o 
  -5  -2  10        0.03        0.83      0.72 o 
  -4  -2  10       47.31       47.95      1.89 o 
  -3  -2  10        9.26        7.14      1.40 o 
  -2  -2  10       76.29       88.06      2.26 o 
  -1  -2  10       33.37       28.30      1.28 o 
   0  -2  10       24.79       20.45      0.79 o 
   1  -2  10       76.28       80.85      2.05 o 
   2  -2  10       14.07       14.58      1.01 o 
   3  -2  10       75.34       70.36      2.07 o 
   4  -2  10       20.57       20.54      1.15 o 
   5  -2  10        0.00        0.33      0.56 o 
   6  -2  10        0.01        0.37      0.57 o 
   7  -2  10        2.62        2.58      0.82 o 
   8  -2  10        1.33        2.14      0.83 o 
   9  -2  10        1.82        0.60      0.76 o 
  -6  -1  10        0.01       -0.78      1.04 o 
  -5  -1  10        0.00       -0.52      0.52 o 
  -4  -1  10        3.40        2.55      0.67 o 
  -3  -1  10       20.86       26.01      2.84 o 
  -2  -1  10        0.14        0.48      0.61 o 
  -1  -1  10        2.34        3.12      0.67 o 
   0  -1  10        0.33        0.47      0.48 o 
   1  -1  10       17.47       12.28      0.68 o 
   2  -1  10        0.24        1.82      0.50 o 
   3  -1  10       62.19       67.43      1.93 o 
   4  -1  10       29.10       28.31      1.26 o 
   5  -1  10       16.32       15.98      1.13 o 
   6  -1  10        1.15        1.66      0.71 o 
   7  -1  10        0.36        0.56      0.64 o 
   8  -1  10        1.22        0.96      0.72 o 
   9  -1  10        1.95        4.07      1.01 o 
  -6   0  10        3.34        3.58      1.07 o 
  -5   0  10       10.19       12.77      1.66 o 
  -4   0  10       20.89       23.05      1.20 o 
  -3   0  10        0.03        1.36      0.60 o 
  -2   0  10       21.10       18.20      0.92 o 
  -1   0  10        0.25        0.83      0.62 o 
   0   0  10      228.94      235.73      4.42 o 
   1   0  10        0.01       -0.25      0.35 o 
   2   0  10        2.10        3.70      0.44 o 
   3   0  10       11.67        8.49      1.13 o 
   4   0  10        1.62        0.82      0.53 o 
   5   0  10       73.16       68.51      2.38 o 
   6   0  10        0.67        0.40      0.57 o 
   7   0  10        0.27        0.69      0.67 o 
   8   0  10        1.55        1.57      1.21 o 
   9   0  10        2.36        1.28      1.36 o 
  -6   1  10        2.66        3.60      1.13 o 
  -5   1  10        3.38        4.39      1.07 o 
  -4   1  10        1.69        1.70      1.07 o 
  -3   1  10        9.10        9.00      0.94 o 
  -2   1  10       34.32       35.18      1.35 o 
  -1   1  10        1.31        0.20      0.53 o 
   0   1  10        3.06        3.50      0.66 o 
   1   1  10       29.87       35.35      0.96 o 
   2   1  10       26.34       27.43      0.88 o 
   3   1  10        4.93        4.98      0.50 o 
   4   1  10        0.00        0.32      0.47 o 
   5   1  10      127.45      134.18      3.05 o 
   6   1  10        9.98       12.13      1.01 o 
   7   1  10       32.17       30.35      1.43 o 
   8   1  10        2.76        2.72      0.74 o 
   9   1  10        0.04       -1.07      1.07 o 
  -6   2  10        5.66        5.15      1.93 o 
  -5   2  10        1.75        1.77      1.45 o 
  -4   2  10       10.70       11.37      1.39 o 
  -3   2  10       15.00       16.00      0.93 o 
  -2   2  10        5.11        4.22      0.79 o 
  -1   2  10        6.93        7.97      0.72 o 
   0   2  10        0.37        0.44      0.57 o 
   1   2  10        1.13        0.76      0.38 o 
   2   2  10       30.18       26.47      0.83 o 
   3   2  10       11.55       13.89      0.69 o 
   4   2  10       18.97       17.85      0.77 o 
   5   2  10      254.85      262.15      4.27 o 
   6   2  10       25.15       27.42      1.77 o 
   7   2  10        6.18        6.52      0.84 o 
   8   2  10        0.06       -0.58      0.73 o 
   9   2  10        0.00       -0.84      0.84 o 
  -5   3  10        0.19        0.54      0.91 o 
  -4   3  10       21.13       19.87      2.13 o 
  -3   3  10       13.47       12.06      1.10 o 
  -2   3  10        0.13        0.75      0.47 o 
  -1   3  10       11.46       10.37      1.04 o 
   0   3  10        2.47        2.39      0.78 o 
   1   3  10       21.64       17.90      0.95 o 
   2   3  10       34.54       36.58      0.97 o 
   3   3  10        1.12        0.60      0.35 o 
   4   3  10       21.14       18.66      1.07 o 
   5   3  10       21.18       20.78      0.85 o 
   6   3  10        4.88        5.83      0.81 o 
   7   3  10        2.12        1.42      0.80 o 
   8   3  10        2.77        4.05      0.99 o 
   9   3  10        4.66        4.75      1.28 o 
  10   3  10        0.02        1.23      1.27 o 
  -5   4  10        0.98        0.15      0.93 o 
  -4   4  10        9.87        9.68      1.41 o 
  -3   4  10        0.09       -0.25      0.62 o 
  -2   4  10        1.67        2.20      0.97 o 
  -1   4  10       26.41       28.68      1.42 o 
   0   4  10       10.35       13.05      1.47 o 
   1   4  10       92.03       76.72      1.75 o 
   2   4  10       36.41       33.42      1.44 o 
   3   4  10        2.45        1.59      0.41 o 
   4   4  10       19.74       22.90      0.99 o 
   5   4  10        1.07       -0.12      0.40 o 
   6   4  10        1.84        1.56      0.63 o 
   7   4  10        2.10        1.40      0.65 o 
   8   4  10        0.06        0.16      0.78 o 
   9   4  10        0.59        1.15      0.86 o 
  -4   5  10        0.37       -0.26      0.82 o 
  -3   5  10        7.01        5.08      1.12 o 
  -2   5  10        0.45       -0.75      0.75 o 
  -1   5  10        5.61        9.20      1.28 o 
   0   5  10        4.01        6.84      0.83 o 
   1   5  10       46.92       46.51      1.30 o 
   2   5  10       30.78       33.06      0.97 o 
   3   5  10        0.58        0.86      0.40 o 
   4   5  10        5.04        4.31      0.49 o 
   5   5  10        8.26        8.00      0.68 o 
   6   5  10        0.45        0.64      0.45 o 
   7   5  10       12.92       15.17      1.13 o 
   8   5  10        0.10       -0.10      0.62 o 
   9   5  10        0.19        1.39      0.92 o 
  -4   6  10        4.96        4.97      1.57 o 
  -3   6  10       10.99       10.72      1.46 o 
  -2   6  10       28.26       25.50      3.34 o 
  -1   6  10        0.01        0.63      0.81 o 
   0   6  10       13.47       13.84      2.33 o 
   1   6  10        3.89        5.77      0.59 o 
   2   6  10        1.25        1.33      0.50 o 
   3   6  10       23.28       24.45      0.86 o 
   4   6  10       22.22       23.20      1.17 o 
   5   6  10        0.30        0.64      0.46 o 
   6   6  10       11.08       11.25      0.80 o 
   7   6  10        0.55        1.08      0.51 o 
   8   6  10        1.59        1.18      0.70 o 
   9   6  10        0.07       -0.47      1.10 o 
  -3   7  10       35.36       36.38      2.36 o 
  -2   7  10       12.27       14.21      1.64 o 
  -1   7  10        3.36        3.29      1.06 o 
   0   7  10       16.16       16.35      1.53 o 
   1   7  10       15.99       17.96      1.21 o 
   2   7  10        3.33        4.47      0.57 o 
   3   7  10        0.17       -0.51      0.51 o 
   4   7  10        8.71        8.38      0.72 o 
   5   7  10       28.38       31.42      1.14 o 
   6   7  10        2.07        3.37      0.90 o 
   7   7  10        0.81        1.09      0.70 o 
   8   7  10        0.91        1.39      0.74 o 
  -2   8  10       11.62       13.55      1.81 o 
  -1   8  10       51.80       54.95      2.74 o 
   0   8  10       14.12       14.18      1.64 o 
   1   8  10        9.42        7.95      0.93 o 
   2   8  10        1.75        1.17      0.67 o 
   3   8  10       78.46       92.57      2.03 o 
   4   8  10       20.20       22.88      1.09 o 
   5   8  10        1.81        2.53      0.59 o 
   6   8  10        0.60       -0.43      0.57 o 
   7   8  10        1.44        0.95      0.57 o 
   0   9  10       17.24       21.84      3.12 o 
   1   9  10       31.68       30.47      2.12 o 
   2   9  10        0.45        1.57      0.74 o 
   3   9  10        5.87        6.67      0.94 o 
   4   9  10        1.64        2.21      0.57 o 
   5   9  10       18.32       19.90      1.05 o 
   6   9  10        0.68        1.56      0.72 o 
  -1  -8  11        0.04       -0.05      0.96 o 
   0  -8  11        0.11       -0.91      0.91 o 
   1  -8  11        1.30       -0.96      1.14 o 
   2  -8  11        2.05        1.10      1.24 o 
   3  -8  11        0.78        4.12      1.37 o 
   4  -8  11        0.53        1.50      1.16 o 
  -3  -7  11        0.01        0.76      1.37 o 
  -2  -7  11        1.07        1.61      1.43 o 
  -1  -7  11        0.00       -0.85      0.85 o 
   0  -7  11        0.77       -0.64      0.82 o 
   1  -7  11        3.18        4.76      1.08 o 
   2  -7  11        0.54       -0.63      0.96 o 
   3  -7  11        0.41       -0.99      0.99 o 
   4  -7  11        1.30        0.59      1.12 o 
   5  -7  11        2.00        2.25      1.22 o 
  -4  -6  11        0.11       -1.85      1.87 o 
  -3  -6  11        2.38        2.59      1.28 o 
  -2  -6  11        3.20        2.59      1.00 o 
  -1  -6  11        0.18       -0.27      1.05 o 
   0  -6  11        0.07        0.47      0.86 o 
   1  -6  11        0.00       -0.76      0.76 o 
   2  -6  11        0.04        1.48      1.18 o 
   3  -6  11        0.72       -0.12      1.05 o 
   4  -6  11        0.00       -0.44      0.96 o 
   5  -6  11        0.77        0.71      1.12 o 
   6  -6  11        0.00       -0.89      0.89 o 
  -4  -5  11        0.00        0.50      0.91 o 
  -3  -5  11        1.02        0.31      1.36 o 
  -2  -5  11        3.64        5.65      1.06 o 
  -1  -5  11        4.80        5.79      0.89 o 
   0  -5  11        0.08       -0.30      0.77 o 
   1  -5  11        1.13       -0.67      0.67 o 
   2  -5  11        0.90       -0.11      1.38 o 
   3  -5  11        2.19        2.71      1.14 o 
   4  -5  11        0.83        1.91      1.11 o 
   5  -5  11        3.01        4.52      1.31 o 
   6  -5  11        1.90        2.99      1.21 o 
   7  -5  11        2.15        2.86      1.19 o 
  -5  -4  11        0.06        0.10      1.62 o 
  -4  -4  11        4.17        3.05      1.01 o 
  -3  -4  11        0.99        1.30      0.90 o 
  -2  -4  11        0.28        0.84      0.81 o 
  -1  -4  11       14.63       17.91      1.43 o 
   0  -4  11        0.46        1.10      0.78 o 
   1  -4  11        3.99        4.16      0.94 o 
   2  -4  11        0.22        0.80      0.72 o 
   3  -4  11       16.38       14.48      1.26 o 
   4  -4  11        0.29       -0.82      0.82 o 
   5  -4  11        0.01       -0.69      0.88 o 
   6  -4  11        0.97        2.70      1.16 o 
   7  -4  11        1.66        3.11      1.15 o 
   8  -4  11        0.65        1.10      1.03 o 
  -5  -3  11        4.01        4.52      0.93 o 
  -4  -3  11        2.64        2.05      0.80 o 
  -3  -3  11        0.05       -0.17      0.79 o 
  -2  -3  11        0.02        0.73      0.88 o 
  -1  -3  11       21.80       19.05      0.96 o 
   0  -3  11       18.93       25.68      1.51 o 
   1  -3  11       20.17       23.24      1.27 o 
   2  -3  11        2.52        3.00      1.24 o 
   3  -3  11        3.12        2.22      0.78 o 
   4  -3  11        0.83       -0.06      0.76 o 
   5  -3  11        0.30        0.67      0.67 o 
   6  -3  11        4.80        3.87      0.92 o 
   7  -3  11        0.00        0.41      0.72 o 
   8  -3  11        0.02        0.63      0.78 o 
  -5  -2  11        0.13        0.51      0.74 o 
  -4  -2  11        8.73        7.22      1.74 o 
  -3  -2  11        9.65       10.72      1.11 o 
  -2  -2  11        7.30        9.57      2.20 o 
  -1  -2  11       78.13       76.17      2.11 o 
   0  -2  11       55.96       65.98      1.41 o 
   1  -2  11       37.48       34.37      1.26 o 
   2  -2  11        0.33        1.16      1.07 o 
   3  -2  11       19.16       20.82      1.34 o 
   4  -2  11        0.43        0.04      0.55 o 
   5  -2  11        5.44        6.98      2.50 o 
   6  -2  11        0.01        0.15      0.77 o 
   7  -2  11        1.36        1.14      1.00 o 
   8  -2  11        1.98        1.47      0.85 o 
   9  -2  11        0.00       -1.12      1.12 o 
  -5  -1  11        0.50        1.06      0.71 o 
  -4  -1  11        3.93        3.39      0.74 o 
  -3  -1  11       17.02       15.21      1.18 o 
  -2  -1  11       19.77       16.55      1.10 o 
  -1  -1  11      121.98      124.40      2.85 o 
   0  -1  11       11.07       10.55      0.75 o 
   1  -1  11        7.73        6.30      0.58 o 
   2  -1  11        1.27        1.81      0.64 o 
   3  -1  11       45.11       35.36      2.12 o 
   4  -1  11        2.39        1.80      0.64 o 
   5  -1  11        5.00        4.22      0.74 o 
   6  -1  11        0.43       -0.06      0.67 o 
   7  -1  11        0.41        1.04      0.78 o 
   8  -1  11        1.87        0.42      0.89 o 
   9  -1  11        0.61        1.67      0.89 o 
  -5   0  11        4.48        3.33      1.23 o 
  -4   0  11        1.24        0.92      0.61 o 
  -3   0  11        0.07       -0.50      0.50 o 
  -2   0  11        9.28        9.65      0.92 o 
  -1   0  11       24.61       20.22      1.17 o 
   0   0  11        1.67        1.06      0.49 o 
   1   0  11        0.56        0.08      0.44 o 
   2   0  11        1.25        1.36      0.39 o 
   3   0  11        2.15        1.70      0.55 o 
   4   0  11        5.20        3.75      0.72 o 
   5   0  11        1.80        3.04      0.69 o 
   6   0  11        0.19        0.05      0.57 o 
   7   0  11        0.10       -0.49      0.67 o 
   8   0  11        0.66        0.17      0.79 o 
   9   0  11        0.63        0.91      0.84 o 
  -5   1  11       12.08       11.16      2.39 o 
  -4   1  11        0.09       -0.29      0.79 o 
  -3   1  11        1.19        0.90      0.60 o 
  -2   1  11        1.90        2.55      0.82 o 
  -1   1  11        1.59        0.61      0.58 o 
   0   1  11        9.28       12.38      0.97 o 
   1   1  11        0.66       -0.59      0.59 o 
   2   1  11        0.70        0.48      0.39 o 
   3   1  11        0.45        0.39      0.35 o 
   4   1  11       13.58       16.04      0.94 o 
   5   1  11       11.28       12.60      1.05 o 
   6   1  11        7.50       11.66      1.03 o 
   7   1  11       21.07       15.72      1.19 o 
   8   1  11        0.54        0.11      0.68 o 
   9   1  11        3.19        4.42      1.69 o 
  -5   2  11        0.28        1.04      1.22 o 
  -4   2  11        0.28        0.25      0.89 o 
  -3   2  11        6.53        6.00      1.01 o 
  -2   2  11       23.23       22.34      1.44 o 
  -1   2  11        2.61        1.40      1.20 o 
   0   2  11        7.58        5.53      0.83 o 
   1   2  11       23.28       28.40      1.06 o 
   2   2  11        0.22       -0.42      0.42 o 
   3   2  11       19.08       22.80      0.94 o 
   4   2  11        7.51        8.55      0.56 o 
   5   2  11        1.18        1.77      0.55 o 
   6   2  11       11.66        8.89      0.96 o 
   7   2  11       14.11       12.21      1.11 o 
   8   2  11        0.70        0.13      0.85 o 
   9   2  11        0.63       -0.29      0.88 o 
  -4   3  11        1.90        0.97      0.97 o 
  -3   3  11        0.18        0.53      0.88 o 
  -2   3  11       14.25       19.18      1.24 o 
  -1   3  11       60.64       53.54      2.08 o 
   0   3  11       26.82       23.43      1.52 o 
   1   3  11       32.38       31.73      0.98 o 
   2   3  11       11.81       11.29      0.66 o 
   3   3  11       18.40       14.44      0.84 o 
   4   3  11        1.72        2.60      0.60 o 
   5   3  11       31.22       34.47      1.80 o 
   6   3  11        0.29        0.50      0.54 o 
   7   3  11        1.79        1.83      0.72 o 
   8   3  11        3.29        3.56      1.03 o 
   9   3  11        0.75        2.28      1.37 o 
  -4   4  11        3.37        2.13      1.82 o 
  -3   4  11       31.29       28.47      3.43 o 
  -2   4  11       42.79       50.15      3.87 o 
  -1   4  11        2.91        3.65      0.75 o 
   0   4  11        0.01       -0.08      0.64 o 
   1   4  11       41.35       41.64      1.09 o 
   2   4  11        0.41        0.74      0.40 o 
   3   4  11        0.61       -0.36      0.36 o 
   4   4  11       41.63       38.35      1.21 o 
   5   4  11        7.35        7.28      0.63 o 
   6   4  11       14.16       13.89      1.11 o 
   7   4  11        0.10       -0.57      0.61 o 
   8   4  11        0.44       -0.14      0.80 o 
   9   4  11        0.60        0.90      1.25 o 
  -3   5  11        6.22        7.82      2.11 o 
  -2   5  11        0.07        2.10      1.62 o 
  -1   5  11       52.85       56.12      4.14 o 
   0   5  11       15.25       17.50      1.25 o 
   1   5  11        3.28        4.39      0.88 o 
   2   5  11        0.52        0.42      0.64 o 
   3   5  11       11.48       11.60      0.69 o 
   4   5  11        0.77        0.52      0.47 o 
   5   5  11        1.51        2.04      0.55 o 
   6   5  11       12.49       12.12      0.80 o 
   7   5  11        0.04        0.19      0.62 o 
   8   5  11        0.92        0.95      0.72 o 
  -2   6  11        2.00        4.40      1.86 o 
  -1   6  11        0.89        1.00      1.41 o 
   0   6  11       30.58       32.14      3.40 o 
   1   6  11       22.33       21.62      1.32 o 
   2   6  11       30.02       33.37      1.19 o 
   3   6  11       20.23       23.69      1.06 o 
   4   6  11        0.02       -0.39      0.39 o 
   5   6  11        2.44        2.35      0.61 o 
   6   6  11        0.69        0.80      0.52 o 
   7   6  11        0.09       -0.48      0.61 o 
   8   6  11       16.87       18.10      1.51 o 
  -1   7  11       29.34       28.12      3.46 o 
   0   7  11        0.29        0.56      0.88 o 
   1   7  11        0.65        0.64      0.62 o 
   2   7  11       46.61       55.16      1.50 o 
   3   7  11        0.83        0.41      0.51 o 
   4   7  11       29.35       33.02      1.20 o 
   5   7  11        0.81        0.04      0.60 o 
   6   7  11        0.71        0.61      0.53 o 
   7   7  11        0.25       -0.16      0.51 o 
   0   8  11        1.09       -0.03      0.96 o 
   1   8  11        4.10        4.76      0.87 o 
   2   8  11        3.83        2.50      0.77 o 
   3   8  11        4.28        3.96      0.63 o 
   4   8  11        8.39        7.52      0.80 o 
   5   8  11        8.67        8.19      0.93 o 
   6   8  11       23.37       21.55      1.31 o 
   2   9  11        3.87        1.53      1.21 o 
   3   9  11        3.44        0.88      0.75 o 
  -1  -7  12        0.04        0.88      1.43 o 
   0  -7  12        0.40        1.07      0.98 o 
   1  -7  12        0.24       -0.50      0.93 o 
   2  -7  12        0.20        0.16      1.22 o 
   3  -7  12        1.70        3.26      1.41 o 
   4  -7  12        0.00       -0.44      1.06 o 
  -2  -6  12        0.57       -0.62      0.99 o 
  -1  -6  12        0.08        0.60      1.38 o 
   0  -6  12        0.29       -0.88      0.88 o 
   1  -6  12        0.19        0.03      0.91 o 
   2  -6  12        1.44        2.38      0.99 o 
   3  -6  12        0.12       -1.02      1.02 o 
   4  -6  12        0.38        2.56      1.31 o 
   5  -6  12        0.30        0.75      1.17 o 
  -3  -5  12        3.51        1.23      1.00 o 
  -2  -5  12        1.05       -0.41      0.93 o 
  -1  -5  12        1.67       -0.19      0.90 o 
   0  -5  12        0.36        1.17      0.92 o 
   1  -5  12        0.05       -0.38      0.83 o 
   2  -5  12        0.04       -0.27      0.78 o 
   3  -5  12        0.17       -0.63      1.01 o 
   4  -5  12        0.27       -1.03      1.05 o 
   5  -5  12        0.59        1.32      1.15 o 
   6  -5  12        0.49        0.78      1.11 o 
  -3  -4  12        0.05        0.76      1.16 o 
  -2  -4  12        0.89       -0.08      0.89 o 
  -1  -4  12        0.22        0.74      0.91 o 
   0  -4  12        0.04       -0.15      0.68 o 
   1  -4  12        1.84        1.49      1.51 o 
   2  -4  12        0.84        1.29      0.94 o 
   3  -4  12        1.00        1.61      0.92 o 
   4  -4  12        9.61        8.22      1.70 o 
   5  -4  12        7.62        6.51      1.56 o 
   6  -4  12        0.52        1.22      1.07 o 
   7  -4  12        0.07       -0.95      0.95 o 
  -4  -3  12        0.33        1.11      1.16 o 
  -3  -3  12        8.46       10.54      1.38 o 
  -2  -3  12        5.19        4.22      1.91 o 
  -1  -3  12       42.95       44.15      2.52 o 
   0  -3  12       11.53        9.99      1.27 o 
   1  -3  12        8.99        6.63      0.88 o 
   2  -3  12        9.28       10.14      1.27 o 
   3  -3  12        7.75        9.71      2.30 o 
   4  -3  12        1.52        2.83      0.89 o 
   5  -3  12        0.24        0.30      1.07 o 
   6  -3  12        2.29        1.10      1.12 o 
   7  -3  12        0.31        1.04      1.17 o 
  -4  -2  12        0.88        0.50      1.09 o 
  -3  -2  12        0.31       -1.04      1.04 o 
  -2  -2  12        1.06        1.08      0.95 o 
  -1  -2  12        0.03       -0.52      0.52 o 
   0  -2  12        0.07       -0.08      0.47 o 
   1  -2  12        3.37        1.50      0.59 o 
   2  -2  12        1.66        0.44      0.65 o 
   3  -2  12        0.05        0.05      0.60 o 
   4  -2  12        2.96        4.26      0.77 o 
   5  -2  12        1.43        2.23      0.69 o 
   6  -2  12        1.30        0.78      0.85 o 
   7  -2  12        1.29        2.89      0.94 o 
   8  -2  12        0.05        0.15      1.19 o 
  -4  -1  12        3.71        4.78      0.95 o 
  -3  -1  12        2.11        1.87      1.18 o 
  -2  -1  12        0.36       -0.59      0.59 o 
  -1  -1  12        9.34       11.88      1.09 o 
   0  -1  12        4.58        1.97      0.53 o 
   1  -1  12       10.51       10.59      0.87 o 
   2  -1  12        1.31        1.70      0.57 o 
   3  -1  12        0.07        0.22      0.58 o 
   4  -1  12        0.27        0.11      0.58 o 
   5  -1  12        0.97        0.37      0.62 o 
   6  -1  12        1.81        1.92      0.72 o 
   7  -1  12        3.11        4.59      1.06 o 
   8  -1  12        1.14        1.68      0.92 o 
  -4   0  12        0.59        1.35      0.85 o 
  -3   0  12        0.09        1.04      0.87 o 
  -2   0  12        5.64        4.40      1.00 o 
  -1   0  12        0.01       -0.21      0.63 o 
   0   0  12        5.11        7.53      1.13 o 
   1   0  12        5.01        8.12      0.76 o 
   2   0  12        0.03       -0.35      0.36 o 
   3   0  12        2.13        1.33      0.56 o 
   4   0  12        3.54        3.47      0.74 o 
   5   0  12        8.61       12.81      1.10 o 
   6   0  12       41.14       39.71      1.68 o 
   7   0  12        7.91        7.87      1.01 o 
   8   0  12        0.02        1.18      0.92 o 
  -4   1  12        0.30       -0.80      0.88 o 
  -3   1  12       15.21       13.97      1.26 o 
  -2   1  12        1.88        1.97      0.87 o 
  -1   1  12        2.50        3.61      0.72 o 
   0   1  12        1.12        0.53      0.41 o 
   1   1  12       14.46       10.57      0.78 o 
   2   1  12        5.47        6.91      0.65 o 
   3   1  12       15.64       19.81      0.78 o 
   4   1  12        6.25        6.61      0.74 o 
   5   1  12        9.95        9.44      1.02 o 
   6   1  12       42.48       40.78      2.48 o 
   7   1  12       16.92       18.70      1.36 o 
   8   1  12        0.02        0.75      0.73 o 
  -4   2  12        3.08        2.47      1.52 o 
  -3   2  12       10.70       12.90      2.43 o 
  -2   2  12        0.88        0.03      0.75 o 
  -1   2  12        0.11        0.06      0.70 o 
   0   2  12        3.36        3.52      0.71 o 
   1   2  12        1.74        1.79      0.53 o 
   2   2  12       44.68       40.72      1.43 o 
   3   2  12        8.65       10.49      1.16 o 
   4   2  12        4.99        6.08      1.01 o 
   5   2  12        1.90        2.65      0.62 o 
   6   2  12        3.03        3.88      0.81 o 
   7   2  12        6.51        8.23      1.75 o 
   8   2  12        0.02        0.01      1.11 o 
  -3   3  12        2.69        2.16      1.84 o 
  -2   3  12        3.63        6.27      0.90 o 
  -1   3  12        0.69        2.34      0.82 o 
   0   3  12        0.11       -0.16      0.69 o 
   1   3  12        0.66        0.62      0.50 o 
   2   3  12       14.03        9.15      0.73 o 
   3   3  12        0.67        0.24      0.46 o 
   4   3  12        1.36        1.14      0.47 o 
   5   3  12        5.91        6.25      0.98 o 
   6   3  12        0.11       -0.41      0.72 o 
   7   3  12        0.00       -0.41      0.71 o 
   8   3  12        0.61        0.54      0.94 o 
  -2   4  12       19.09       22.54      3.16 o 
  -1   4  12        0.79       -0.26      0.67 o 
   0   4  12       33.07       40.82      1.55 o 
   1   4  12       12.28       16.54      0.93 o 
   2   4  12        0.11        0.23      0.40 o 
   3   4  12        1.12        0.41      0.49 o 
   4   4  12        0.33        0.49      0.48 o 
   5   4  12        3.68        3.40      0.69 o 
   6   4  12        0.54        0.62      0.67 o 
   7   4  12        0.20       -0.50      0.63 o 
   8   4  12        1.64        2.27      1.29 o 
  -2   5  12        2.41        3.67      1.97 o 
  -1   5  12        4.86        5.94      1.96 o 
   0   5  12        7.72        8.59      1.35 o 
   1   5  12        0.14        1.55      0.79 o 
   2   5  12       11.76       13.74      0.87 o 
   3   5  12        3.05        4.60      0.86 o 
   4   5  12        0.30        0.06      0.59 o 
   5   5  12        1.06        1.14      0.56 o 
   6   5  12        4.19        4.72      1.68 o 
   7   5  12        4.71        4.94      0.88 o 
   0   6  12        3.87        2.13      0.95 o 
   1   6  12        5.06        5.29      0.66 o 
   2   6  12       19.40       20.17      1.03 o 
   3   6  12        1.66        2.97      0.60 o 
   4   6  12        1.57        2.38      0.59 o 
   5   6  12       12.19       15.43      1.21 o 
   6   6  12        0.06        0.06      0.54 o 
   7   6  12        0.48       -0.57      0.78 o 
   0   7  12        0.84        0.74      2.40 o 
   1   7  12       15.35       18.72      1.33 o 
   2   7  12        2.13        0.71      0.61 o 
   3   7  12        1.27        1.53      0.57 o 
   4   7  12       25.42       25.88      1.36 o 
   5   7  12        6.28        8.30      1.41 o 
   6   7  12        0.14       -0.29      0.58 o 
   3   8  12        2.71        0.52      1.17 o 
   1  -6  13        0.64        1.21      1.05 o 
   2  -6  13        0.04        0.14      0.97 o 
   3  -6  13        0.07       -1.17      1.17 o 
  -1  -5  13        0.67       -0.93      0.93 o 
   0  -5  13        1.01        1.20      1.42 o 
   1  -5  13        4.00        2.56      1.10 o 
   2  -5  13        0.24        0.80      0.94 o 
   3  -5  13        2.87        3.21      1.12 o 
   4  -5  13        1.81        2.79      1.40 o 
   5  -5  13        0.11        1.22      1.28 o 
  -2  -4  13        0.04        1.21      0.97 o 
  -1  -4  13        0.11        1.51      1.00 o 
   0  -4  13       15.52       14.19      1.62 o 
   1  -4  13       10.16       10.70      1.39 o 
   2  -4  13        0.23        0.42      0.91 o 
   3  -4  13        0.00       -0.53      0.87 o 
   4  -4  13        1.03        2.08      1.33 o 
   5  -4  13        0.83        1.79      1.30 o 
   6  -4  13        0.40        0.61      1.10 o 
  -2  -3  13        0.74        0.83      0.63 o 
  -1  -3  13        0.84        1.82      0.94 o 
   0  -3  13       24.35       20.82      1.64 o 
   1  -3  13       13.98       15.07      1.47 o 
   2  -3  13        3.43        1.92      0.99 o 
   3  -3  13        0.02       -0.75      0.75 o 
   4  -3  13        1.40        2.38      1.17 o 
   5  -3  13        1.46        2.45      1.32 o 
   6  -3  13        0.03       -0.32      1.12 o 
  -3  -2  13        0.58        2.23      1.24 o 
  -2  -2  13        0.01        0.29      0.85 o 
  -1  -2  13        0.00        1.24      0.60 o 
   0  -2  13        0.00       -0.50      0.86 o 
   1  -2  13        1.61        2.41      0.95 o 
   2  -2  13        0.41        0.63      0.70 o 
   3  -2  13        0.87        0.38      0.88 o 
   4  -2  13        0.27       -0.69      0.87 o 
   5  -2  13        0.39        0.53      0.72 o 
   6  -2  13        0.39        0.21      0.84 o 
   7  -2  13        0.04        0.24      1.23 o 
  -3  -1  13        2.25        1.49      1.22 o 
  -2  -1  13        0.01        0.14      1.07 o 
  -1  -1  13        0.67        1.29      0.70 o 
   0  -1  13        0.01       -0.59      0.59 o 
   1  -1  13        5.60        4.90      0.88 o 
   2  -1  13        3.73        3.19      0.81 o 
   3  -1  13        0.75        1.03      0.70 o 
   4  -1  13        0.16       -0.13      0.69 o 
   5  -1  13        0.31        0.91      0.73 o 
   6  -1  13        9.34       11.77      1.18 o 
   7  -1  13        0.03       -0.44      0.82 o 
  -3   0  13        0.00       -0.70      2.05 o 
  -2   0  13        0.08       -0.75      0.75 o 
  -1   0  13        0.39       -0.42      0.51 o 
   0   0  13        0.39       -0.29      0.51 o 
   1   0  13        0.05       -0.35      0.48 o 
   2   0  13       14.74       19.64      1.29 o 
   3   0  13        0.40        0.16      0.90 o 
   4   0  13        1.02        1.38      0.75 o 
   5   0  13       13.70       17.02      1.86 o 
   6   0  13        1.31        1.99      0.80 o 
   7   0  13       10.34        9.95      1.13 o 
  -3   1  13        0.13        0.29      0.80 o 
  -2   1  13        0.01        0.47      0.86 o 
  -1   1  13        7.10        6.49      1.16 o 
   0   1  13        0.89        0.50      0.64 o 
   1   1  13        8.04        5.88      1.17 o 
   2   1  13        9.00       10.64      1.30 o 
   3   1  13        3.72        1.76      0.75 o 
   4   1  13        0.13        0.43      0.69 o 
   5   1  13        0.39        1.54      0.95 o 
   6   1  13       15.54       16.73      1.33 o 
   7   1  13        0.24        0.54      0.93 o 
  -2   2  13        0.12        1.39      0.85 o 
  -1   2  13       10.87       14.81      1.74 o 
   0   2  13        1.52        1.38      0.65 o 
   1   2  13        0.10        0.09      0.51 o 
   2   2  13        0.35        0.42      0.68 o 
   3   2  13        1.97        1.30      0.52 o 
   4   2  13        1.03        0.43      0.72 o 
   5   2  13        2.40        1.52      0.76 o 
   6   2  13        0.74       -0.35      0.68 o 
   7   2  13        0.25       -0.73      0.73 o 
  -2   3  13       20.46       16.60      2.88 o 
  -1   3  13       15.38       21.23      1.59 o 
   0   3  13        0.11       -0.37      0.79 o 
   1   3  13        0.93        0.13      0.65 o 
   2   3  13        0.46        0.43      0.50 o 
   3   3  13        5.25        4.68      0.65 o 
   4   3  13        2.40        1.40      0.51 o 
   5   3  13        3.22        3.39      0.85 o 
   6   3  13        1.24        2.12      0.77 o 
   7   3  13        0.10        1.10      1.27 o 
  -1   4  13        0.21        0.96      1.65 o 
   0   4  13       16.16       14.33      0.97 o 
   1   4  13        0.78        1.23      0.56 o 
   2   4  13        1.73        1.68      0.68 o 
   3   4  13        5.89        5.76      0.70 o 
   4   4  13        0.18        0.28      0.52 o 
   5   4  13        2.87        3.63      1.40 o 
   6   4  13        0.16        0.15      0.71 o 
   7   4  13        0.00        1.13      0.86 o 
   0   5  13        0.46       -0.02      0.53 o 
   1   5  13        3.33        1.30      0.67 o 
   2   5  13        1.71        0.44      0.62 o 
   3   5  13        0.03       -0.04      0.62 o 
   4   5  13       13.13       18.13      1.60 o 
   5   5  13        3.91        4.06      1.01 o 
   6   5  13        1.86        2.27      1.11 o 
   1   6  13        1.63        2.24      0.63 o 
   2   6  13        0.94        0.69      0.58 o 
   3   6  13        9.88       10.36      1.26 o 
   4   6  13        0.61       -0.46      0.69 o 
   5   6  13        2.23        1.98      0.92 o 
   1  -4  14        0.22       -0.07      1.43 o 
   2  -4  14        0.43        0.96      1.01 o 
   3  -4  14        0.03        1.00      1.01 o 
   0  -3  14        1.26       -0.10      0.97 o 
   1  -3  14        0.78       -0.64      1.40 o 
   2  -3  14        1.55        0.65      1.65 o 
   3  -3  14        0.13        0.52      0.99 o 
   4  -3  14        0.20       -0.01      2.00 o 
  -1  -2  14        0.36       -0.23      0.88 o 
   0  -2  14        2.82        2.40      1.03 o 
   1  -2  14        1.06       -0.82      0.91 o 
   2  -2  14        3.32        3.40      1.18 o 
   3  -2  14        0.72        1.26      0.96 o 
   4  -2  14        1.13        0.98      0.96 o 
   5  -2  14        0.47        2.54      1.07 o 
  -1  -1  14        1.08        0.93      0.65 o 
   0  -1  14        0.08       -0.61      0.61 o 
   1  -1  14        1.12        0.72      1.21 o 
   2  -1  14        3.06        1.31      2.78 o 
   3  -1  14        0.01       -0.83      0.83 o 
   4  -1  14        7.60       10.31      1.15 o 
   5  -1  14        0.00        0.78      0.79 o 
   6  -1  14       10.21       10.49      1.17 o 
  -1   0  14        1.80        1.65      0.72 o 
   0   0  14        0.40        0.39      0.57 o 
   1   0  14        0.81        0.64      0.53 o 
   2   0  14        0.05       -0.68      0.68 o 
   3   0  14        0.50       -0.70      0.70 o 
   4   0  14        0.08        0.39      1.38 o 
   5   0  14        0.06       -0.50      0.73 o 
   6   0  14        4.68        4.19      0.95 o 
  -1   1  14        0.20        0.89      0.70 o 
   0   1  14        2.32        1.72      0.62 o 
   1   1  14        0.07       -0.50      0.50 o 
   2   1  14        0.00        1.48      0.86 o 
   3   1  14        7.06        5.05      1.51 o 
   4   1  14        8.13        7.75      1.01 o 
   5   1  14        0.00       -0.91      1.46 o 
   6   1  14        3.29        3.84      0.97 o 
   0   2  14        4.50        6.46      0.89 o 
   1   2  14        3.12        3.51      0.67 o 
   2   2  14        0.89        1.40      0.57 o 
   3   2  14        0.04        0.04      0.73 o 
   4   2  14        1.51        2.22      0.81 o 
   5   2  14        0.25       -0.46      0.71 o 
   6   2  14        3.25        3.23      1.46 o 
   0   3  14        2.36        1.26      0.78 o 
   1   3  14        4.22        6.29      1.73 o 
   2   3  14        7.37        9.92      0.83 o 
   3   3  14        0.18        0.50      0.55 o 
   4   3  14        0.52        0.28      0.72 o 
   5   3  14        0.02        1.32      0.89 o 
   1   4  14        1.99        0.86      0.76 o 
   2   4  14        0.68        1.02      0.77 o 
   3   4  14        0.06        0.51      0.61 o 
   4   4  14        2.32        4.50      1.26 o 
   5   4  14        1.80        2.97      1.36 o 
                                                 
